# Supplementary material for: Identify gestational diabetes mellitus by deep learning model from cell-free DNA at the early gestation stage
Source: Brief Bioinform. 2024 Jan 2;25(1):bbad492. doi: 10.1093/bib/bbad492 (PMC10782912; doi:10.1093/bib/bbad492)
Supplement: Supplementary_material_bbad492 [file supplementary_material_bbad492.zip]

Archive with 11 entries (11 files):
- Supp.Cap.txt
- Supplementary Figure 2.tiff
- Supplementary Figure 3.tiff
- Supplementary Table 1.xlsx
- Supplementary Table 4.xlsx
- Supplementary Table 5.xlsx
- Supplementary_Figure_1.tiff
- Supplementary_Figure_4.tiff
- Supplementary_Figure_5.tiff
- Supplementary_Table_2.xlsx
- Supplementary_Table_3.xlsx
