# Supplementary material for: Identify gestational diabetes mellitus by deep learning model from cell-free DNA at the early gestation stage
Source: Brief Bioinform. 2024 Jan 2;25(1):bbad492. doi: 10.1093/bib/bbad492 (PMC10782912; doi:10.1093/bib/bbad492)
Supplement: Supplementary_material_bbad492 [file supplementary_material_bbad492.zip › Supp.Cap.txt]

Legends of Supplementary Materials

Supplementary Figures 

Supplementary Figure 1. PCA scatter plot of normal samples and GDM samples with quality control (QC) statistics.

Supplementary Figure 2. The scatter plot for windows on GC content versus normalized average read depth with bias correction cross normal samples (blue) and GDM samples (red). Each point represents a sliding window with the x-axis represents the GC content, while the y-axis represents the read depth value. (A) 50k window size on normal samples；(B) 50k window size on GDM samples; (C) 20k window size on normal samples; (D) 20k window size on GDM samples; (E) 10k window size on normal samples; (F) 10k window size on GDM samples; (G) 5k window size on normal samples; (H) 5k window size on GDM samples. 
 
Supplementary Figure 3. The scatter plot for windows on Mappability versus normalized average read depth with bias correction cross normal samples (blue) and GDM samples (red). Each point represents a sliding window with the x-axis represents the Mappability, while the y-axis represents the read depth value. (A) 50k window size on normal samples；(B) 50k window size on GDM samples; (C) 20k window size on normal samples; (D) 20k window size on GDM samples; (E) 10k window size on normal samples; (F) 10k window size on GDM samples; (G) 5k window size on normal samples; (H) 5k window size on GDM samples.

Supplementary Figure 4. The read depth frequency (ratio) distribution in segmental duplication regions (red) and non-segmental duplication regions (blue). 

Supplementary Figure 5. Learning curves and ROC curves for ichorCNA generated CNVs in GDM prediction with variant CNV window sizes. (A-C) Learning accuracy, learning loss and ROC curve with CNVs identified by 50k window size; (D-F) Learning accuracy, learning loss and ROC curve with CNVs identified by 500k window size.  


Supplementary Tables

Supplementary Table 1. The details of clinical information and sequencing data QC statistics on the samples adopted in this study. 

Supplementary Table 2. Gene annotation details for the Top 5,000 high discrimination window regions within a 10k window size.

Supplementary Table 3. The details of the enriched GO terms from the annotated genes.

Supplementary Table 4. Hyper parameters in the deep learning model. 

Supplementary Table 5. Details on performance measurement metrics with CNVs identified by ichorCNA at window size 50k and 500k. 
