# Supplementary material for: Identify gestational diabetes mellitus by deep learning model from cell-free DNA at the early gestation stage
Source: Brief Bioinform. 2024 Jan 2;25(1):bbad492. doi: 10.1093/bib/bbad492 (PMC10782912; doi:10.1093/bib/bbad492)
Supplement: Supplementary_material_bbad492 [file supplementary_material_bbad492.zip › Supplementary Table 1.xlsx]

## Sheet: Supplementary Table 1
		Clinical Statistic			Quality Control Statistic
Sample	Class	Sampling Time	Weight	Age	GC(%)	Align Rate(%)	Repeat Rate(%)	Q20(%)
18B2580208	Normal	16		27	39.9	75.36	1.2	99.18
18B2580218	Normal	15		35	41.79	71.76	2.17	97.37
18B2580221	Normal	21		34	40.23	74.04	1.45	99.03
18B2580237	Normal	12		28	42.07	74.46	1.64	96.3
18B2580278	Normal	16		27	40.25	75.25	1.26	98.73
18B2580283	Normal	15		38	40.17	75.31	1.22	99.13
18B2580284	Normal	16		37	40.15	76	0.98	98.35
18B2588501	Normal	16		36	40.76	75.56	1.34	98.67
18B2588518	Normal	17		37	40.12	75.74	1.38	98.74
18B2588494	Normal	21		33	40.25	75.08	1.21	97.45
18B2588556	Normal	21		31	39.76	76.14	1.56	98.87	s
18B2588558	Normal	14		38	40.34	75.99	1.33	98.8
18B2588569	Normal	18		36	40.11	76.2	1.67	98.9
18B2580305	Normal	13		39	40.42	75.64	2.77	98.67
18B2580332	Normal	16		35	40.58	77.19	1.93	96.99
18B2580334	Normal	14		37	42.26	74.51	1.12	99
18B2580335	Normal	25		29	40.56	75.87	2.79	98.62
18B2588294	Normal	19		28	40.81	75.08	2.95	98.29
18B2579859	Normal	16		37	40.91	74.99	2.01	98.92
18B2579896	Normal	15		37	40.9	75.99	1.45	98.79
18B2579899	Normal	16		36	41.62	75.26	1.78	96.28
18B2579902	Normal	13		36	40.65	74.72	1.61	98.34
18B2579903	Normal	13		32	40.23	76.53	1.56	98.84
18B2579904	Normal	21		33	40.24	76.29	1.84	98.94
18B2579905	Normal	21		27	40.62	76.77	1.86	97.85
18B2579971	Normal	14		37	40.28	75.39	0.96	97.87
18B2579972	Normal	21		28	39.3	73.95	2.31	96.39
18B2579974	Normal	17		33	40.18	75.58	0.92	98.09
18B2579990	Normal	17		35	40.03	75.7	1.24	98.89
18B2580017	Normal	14		35	41.43	77.67	0.77	94.72
18B2579982	Normal	12		37	39.19	71.82	1.09	98.37
18B2580032	Normal	13		36	41.24	75.92	0.73	97.62
18B2580034	Normal	12		30	40.11	74.46	1.55	98.04
18B2580041	Normal	17		28	39.42	74.67	1.46	98.22
18B2580096	Normal	12		40	40.19	73.86	1.34	97.13
18B2588438	Normal	13		35	39.96	76.08	1.7	98.69
18B2588451	Normal	18		30	40.12	76.09	1.36	98.78
18B2588454	Normal	21		30	40.87	75.06	2.11	98.18
18B2588444	Normal	17		38	41.05	71.17	2.49	98.36
18B2588445	Normal	12		32	40.34	70.86	1.91	95.02
18B2580153	Normal	12		37	41.58	71.21	2.17	95.5
18B2580114	Normal	20		28	39.79	76.13	1.22	98.82
18B3521276	Normal	19		34	39.82	76.54	2.11	98.62
18B3521279	Normal	17		35	39.55	77.07	1.82	98.64
18B3521280	Normal	16		36	40.35	72.86	0.42	94.85
18B3521282	Normal	17		37	39.78	76.58	2.07	98.6
18B3521273	Normal	13		35	39.74	76.61	2.26	98.68
18B3521325	Normal	21		30	39.62	76.53	1.75	98.64
18B3521327	Normal	22		29	39.22	76.67	1.9	98.5
18B3521318	Normal	19		29	39.72	75.57	2.27	98.6
18B3521319	Normal	13		36	39.05	77.05	1.6	98.71
18B3521322	Normal	12		32	42.46	71.09	1.97	95
18B2588760	Normal	15		37	40.08	75.64	1.15	99.04
18B2588763	Normal	13		31	39.71	73.76	1.38	99.14
18B2588789	Normal	13		35	39.98	71.31	1.85	95.6
18B2588755	Normal	13		35	39.24	73.98	1.52	98.59
18B2588801	Normal	12		36	39.81	73.1	2.19	95.51
18B2588805	Normal	20		28	39.48	76.62	1.46	98.8
18B2588809	Normal	13		35	39.61	75.72	1.35	98.78
18B2588810	Normal	16		34	39.59	76.08	1.36	99.05
18B2588813	Normal	13		35	42.18	73.4	2.01	96.71
18B2588837	Normal	14		37	42.25	73.49	2.17	97.54
18B3521020	Normal	16		37	40.05	76.58	2.74	98.88
18B3521021	Normal	12		37	40.39	76.33	2.21	98.18
18B3521024	Normal	14		33	39.02	72.61	1.77	97.84
18B3521008	Normal	19		27	40.33	76.46	2.46	98.26
18B3521070	Normal	14		36	40.6	73.89	1.57	98.23
18B3521071	Normal	17		32	40.41	76.03	2.06	98.67
18B3521074	Normal	16		32	40.33	76.24	2.3	98.62
18B3521382	Normal	19		32	39.85	75.73	2.39	98.59
18B3521383	Normal	19		37	39.57	75.98	1.84	98.6
18B3521386	Normal	20		30	39.6	76.29	2.31	98.61
18B3521367	Normal	16		34	39.93	75.6	1.94	97.75
18B3521419	Normal	16		37	39.81	76.03	2.06	98.37
18B3521422	Normal	20		35	41.4	74.29	2.39	95.25
18B3521424	Normal	21		32	41.07	76.12	2.55	94.74
18B3521426	Normal	14		35	39.87	75.67	2.03	98.5
18B3521433	Normal	13		35	41.47	73.31	0.59	96.58
18B3521438	Normal	13		35	39.7	76.42	2.37	98.28
18B3521326	Normal	12		30	39.43	76.61	1.9	98.66
18B2589209	Normal	15		38	39.71	75.82	1.47	98.15
18B2589212	Normal	12		39	40.32	75.82	1.6	97.91
18B2589216	Normal	16		33	40.21	75.68	1.48	97.98
18B2588958	Normal	16		38	39.92	75.69	1.5	98.96
18B2589256	Normal	15		38	40.17	75.27	1.68	98.6
18B3520993	Normal	15		40	40.1	75.41	1.5	98.66
18B3520995	Normal	13		35	40.22	75.99	1.59	98.59
18B3521000	Normal	24		33	40.28	75.9	1.36	98.54
18B2589048	Normal	23		31	40.11	75.69	1.48	99
18B2589060	Normal	17		42	40.35	76.11	1.45	98.97
18B2589087	Normal	20		28	40.39	76.01	1.29	98.76
18B2589100	Normal	14		23	42.12	75.5	0.78	95.54
18B2589104	Normal	13		36	40.04	76.1	1.2	99
18B3521211	Normal	20		27	39.86	76.68	1.21	97.56
18B3521220	Normal	12		37	39.67	75.84	1.42	98.74
18B3521251	Normal	20		29	39.23	75.29	1.46	98.98
18B3521253	Normal	16		35	39.15	73.61	2.45	96
18B2588871	Normal	15		38	40.2	75.67	1.38	98.31
18B2588896	Normal	13		36	40.08	75.95	1.34	98.98
18B2588921	Normal	15		36	39.66	76.22	1.51	98.98
18B2588923	Normal	13		36	40.04	75.04	1.64	99.11
18B2588924	Normal	14		30	40.27	75.92	1.36	98.55
18B2588677	Normal	18		35	39.62	75.72	1.1	98.97
18B2588686	Normal	17		38	39.97	75.27	1.17	98.94
18B2588700	Normal	16		36	40.13	75.78	1.23	99.01
18B2588705	Normal	12		37	42.25	76.24	1.62	99.29
18B2588709	Normal	16		36	40.14	76.26	1.05	98.85
18B2588668	Normal	13		36	40	75.58	1.18	98.9
18B2588670	Normal	13		35	40.28	74.87	0.94	98.86
18B2588671	Normal	13		37	39.88	75.34	1.01	97.17
18B2588745	Normal	15		36	39.28	73.71	2.63	96.38
18B2588751	Normal	20		29	40.19	76.2	1.08	98.52
18B2588711	Normal	16		35	39.83	76.48	1.24	98.77
18B3521667	Normal	20		37	41.53	77.33	1.29	98.37
18B3521481	Normal	19		33	41.33	71.32	1.44	95.74
18B3521485	Normal	20		29	40.52	75.42	1.17	96.35
18B3521512	Normal	17		34	41.26	74.57	0.76	95.34
18B3521516	Normal	15		36	41.26	74.74	1.45	98.23
18B3521518	Normal	15		36	40.51	75.36	0.66	95.99
18B3521524	Normal	16		37	40.08	76.21	1.57	98.56
18B2588595	Normal	14		38	42.14	72.16	1.49	95.89
18B2588599	Normal	21		34	40.74	74.34	1.31	97.62
18B2588602	Normal	13		35	40.44	75.02	1.63	98.64
18B2588609	Normal	13		36	40.26	74.94	1.18	98.47
18B2588656	Normal	16		36	40.06	76.04	1.68	98.83
18B2588666	Normal	13		36	40.9	73.32	2.58	96.19
18B3521609	Normal	21		31	41.81	75.89	1.45	98.6
18B3521613	Normal	13		29	41.01	75.04	1.82	98.78
18B3521098	Normal	20		34	40.72	76.27	1.87	98.16
18B3521124	Normal	16		35	40.93	76.2	2.02	98.09
18B3521126	Normal	16		39	41.04	76.34	1.4	98.06
18B3521129	Normal	16		36	40.95	76.4	1.61	98.08
18B3521247	Normal	14		30	41.2	76.5	1.54	98.04
18B3521151	Normal	16		29	40.75	76.12	1.96	98.59
18B3521157	Normal	19		34	41.22	75.02	2.13	98.42
18B3521160	Normal	14		29	40.37	75.59	1.92	98.75
18B3521161	Normal	13		34	41.34	74.56	1.74	98.62
18B2588955	Normal	16		37	40.61	75.38	1.24	97.64
18B2588959	Normal	14		37	39.94	76.36	1.77	97.65
18B2588976	Normal	15		37	39.21	73.03	1.32	96.53
18B2588938	Normal	15		36	40.53	74.69	1.24	97.01
18B2589000	Normal	17		35	40.59	75.6	1.13	98.73
18B2589001	Normal	20		33	42.17	71.8	1.96	95.16
18B2589113	Normal	14		39	40.35	77.57	0.84	96.88
18B2589114	Normal	15		37	39.65	76.07	1.91	98.98
18B2589116	Normal	12		38	39.97	75.48	1.76	98.86
18B2589117	Normal	18		39	39.73	76.01	1.67	98.58
18B2589136	Normal	12		32	39.93	75.82	1.74	98.79
18B2589138	Normal	12		40	39.73	76.09	2.26	98.88
18B2589141	Normal	17		30	40.02	75.74	1.68	98.89
18B2589143	Normal	13		39	39.58	73	0.74	94.77
18B2589158	Normal	12		28	39.99	76.45	1.71	98.62
18B2589159	Normal	15		34	41.45	77.52	0.74	96.76
18B2589162	Normal	15		36	40.23	76.12	1.66	98.23
18B2589167	Normal	20		34	39.13	72.68	2.31	98.11
18B2589173	Normal	21		27	40.05	76.41	1.91	98.69
18B2589186	Normal	13		33	38.96	77.67	0.64	95.5
18B3521926	Normal	17		36	39.33	71.67	1.62	95.25
18B3521927	Normal	19		29	39.74	75.82	1.74	98.78
18B3521929	Normal	16		29	39.97	75.66	1.74	98.81
18B3521934	Normal	21		30	40.25	75.64	1.62	98.61
18B3521945	Normal	20		33	38.93	72.48	2.77	96.23
18B3521948	Normal	13		34	40.28	75.3	1.99	98.8
18B3521922	Normal	12		29	40.07	75.48	1.54	98.74
18B3521981	Normal	14		36	40.47	75.42	1.28	97.34
18B3521992	Normal	13		33	40.32	75.77	1.16	97.23
18B3522000	Normal	20		36	40.72	72.86	2.77	98.39
18B3521966	Normal	19		32	40.66	74.84	1.3	97.03
18B3521967	Normal	16		36	40.77	73.52	1.02	97.3
18B3522596	Normal	17		39	40.81	76.12	1.15	98.54
18B3522603	Normal	13		26	40.92	76.17	1.85	95.37
18B3522590	Normal	19		32	40.33	75.66	1.5	98.96
18B3522045	Normal	13		34	41.08	74.39	0.91	94.95
18B4594642	Normal	16		39	39.32	77.18	2.48	95.25
18B4594678	Normal	15		37	40.45	73.87	1.84	99.08
18B4594680	Normal	17		39	40.11	75.19	1.72	99.09
18B4594681	Normal	14		28	40.12	75.89	1.97	99.01
18B4596139	Normal	13		36	40.01	75.6	1.5	99.02
18B4596144	Normal	13		37	40.62	75.36	0.95	96.99
18B4596191	Normal	12		35	40.22	75.05	1	96.87
18B4596192	Normal	14		32	40.66	73.24	1.13	97.74
18B4596193	Normal	13		34	40.15	75.69	1.22	98.67
18B4596179	Normal	21		28	40.3	75.87	1.24	98.48
18B4596180	Normal	16		35	39.6	74.86	0.41	95.94
18B4596764	Normal	21		32	40.17	75.88	1.63	99.18
18B4596767	Normal	16		36	40.08	75.91	1.39	98.79
18B4596768	Normal	15		34	39.86	76.22	1.82	99.19
18B4595937	Normal	12		33	40.09	75.59	1.8	98.58
18B4596840	Normal	15		34	40.06	76.08	1.46	98.42
18B4596498	Normal	16		40	40.35	75.53	1.38	98.81
18B4596504	Normal	16		29	39.76	76.16	1.42	98.78
18B4596507	Normal	14		32	42.18	71.43	0.83	97.63
18B4596544	Normal	16		36	39.88	75.91	1.71	99.17
18B4596548	Normal	18		30	39.97	75.24	1.61	99.12
18B4596558	Normal	20		35	40.17	75.19	1.67	99.03
18B4596560	Normal	19		37	40.76	75.22	1.08	97.19
18B4596573	Normal	12		32	40.07	76.07	1.3	97.78
18B4596576	Normal	16		30	39.79	76.54	1.05	96.48
18B4596577	Normal	21		36	39.93	75.68	1.52	99.13
18B4596228	Normal	16		38	39.92	73.93	2.34	99.16
18B4596239	Normal	15		30	39.93	76.44	1.55	98.84
18B4596293	Normal	15		36	39.52	75.96	1.43	99.01
18B4596299	Normal	14		37	40.95	75.32	2.12	99.23
18B4596300	Normal	15		37	40.16	76.03	1.61	99
18B4596303	Normal	12		32	40.15	75.47	1.42	97.79
18B4596304	Normal	14		29	40.22	75.92	1.71	98.69
18B4596267	Normal	22		35	40.19	75.27	1.93	94.84
18B4596884	Normal	15		37	40.29	75.42	1.6	98.63
18B4596851	Normal	17		38	41.37	73.05	2.04	97.05
18B4595109	Normal	20		31	40.1	76.29	1.55	99.06
18B4595462	Normal	19		29	40.74	77.12	2.51	96.88
18B4595466	Normal	13		39	40.06	75.89	1.72	99.08
18B4595617	Normal	16		37	41.01	75.21	1.27	97.29
18B4595619	Normal	13		35	39.66	76.32	1.34	98.81
18B4595626	Normal	21		35	42	76.8	1.89	96.95
18B4595630	Normal	14		39	39	73.33	1.68	98.55
18B4595670	Normal	15		28	40.2	76.14	1.19	97.72
18B4595636	Normal	13		36	39.7	76.1	1.62	98.91
18B4595268	Normal	17		35	39.98	75.91	1.37	98.99
18B4595269	Normal	13		36	40.41	75.16	1.32	98.63
18B4595314	Normal	16		30	40.45	74.82	0.91	98.16
18B4595315	Normal	13		32	39.5	76	1.32	99.03
18B4595321	Normal	15		38	42.56	72.25	1.99	96.17
18B4595327	Normal	22		34	41.48	76.81	2.62	94.78
18B4595329	Normal	20		27	39.88	76.08	1.57	98.97
18B4596315	Normal	16		37	39.93	75.78	1.29	99.08
18B4596316	Normal	19		32	40.43	75.64	1.11	98
18B4596324	Normal	12		30	40.07	75.75	1.43	98.92
18B4596372	Normal	13		30	40.2	75.77	1.34	99.03
18B4596385	Normal	21		29	41.7	75.91	1.5	96.47
18B4596386	Normal	16		30	40.19	76.22	1.49	99.14
18B4594885	Normal	14		32	40.12	75.72	1.62	98.97
18B4594890	Normal	15		37	40.45	75.65	1.34	98.71
18B4594894	Normal	14		30	40.06	75.74	1.65	98.98
18B4594948	Normal	12		35	40.42	74.51	1.26	98.11
18B4594953	Normal	23		30	39.62	76.03	2.54	98.96
18B4594955	Normal	14		39	39.8	75.34	1.78	98.83
18B4595714	Normal	14		36	40.15	75.79	1.26	98.9
18B4595716	Normal	18		31	40.48	73.86	1.44	98.74
18B4595751	Normal	13		33	42.12	70.75	2.39	95.3
18B4595872	Normal	21		31	39.9	75.71	1.92	98.24
18B4595880	Normal	14		37	39.85	75.68	2.06	98.31
18B4595882	Normal	14		33	39.73	76.18	1.54	98.27
18B4595884	Normal	15		35	40	75.77	1.51	97.98
18B4595866	Normal	18		35	40.18	75.6	1.72	97.8
18B4595935	Normal	16		33	41.99	74.81	2.65	98.22
18B4595936	Normal	15		36	40.2	75.36	1.57	98.41
18B4595938	Normal	13		30	42.59	77.57	0.47	98.25
18B4595941	Normal	21		35	39.94	75.83	1.63	98.44
18B4595946	Normal	15		27	40.23	75.55	1.38	98.39
18B4595950	Normal	13		40	40.35	75.15	1.25	97.45
18B4595953	Normal	12		36	40.36	75.29	1.1	97.68
18B4596422	Normal	12		31	40.18	75.86	1.35	98.95
18B4596428	Normal	15		35	40.76	72.04	1.11	94.81
18B4596431	Normal	17		37	40.29	76.23	1.36	98.95
18B4596433	Normal	12		30	40.57	74.46	1.28	98.73
18B4596434	Normal	16		29	40.29	75.88	1.22	97.39
18B4596435	Normal	19		26	40.13	75.44	1.6	98.56
18B4596462	Normal	13		30	40.41	71.4	1.09	98.76
18B4596467	Normal	16		32	40.74	74.81	0.78	96.67
18B4594973	Normal	18		34	40.08	76.22	1.46	97.94
18B4594978	Normal	15		36	39.91	76.27	1.56	99.03
18B4594979	Normal	16		36	40.01	76.18	1.39	98.37
18B4594983	Normal	16		32	40.27	71.14	2.89	98.7
18B4594985	Normal	16		26	40.61	73.44	1.56	94.89
18B4594992	Normal	20		34	39.84	75.54	1.74	99.08
18B4594995	Normal	16		36	39.94	76.48	1.66	98.94
18B4595029	Normal	13		36	40.16	75.84	1.23	98.79
18B4595035	Normal	16		36	39.88	76.44	1.27	98.91
18B4595037	Normal	13		36	40.8	75.04	0.93	97.1
18B4595045	Normal	14		33	38.94	74.36	2.12	96.32
18B4595959	Normal	16		36	40.46	75.91	1.31	97.73
18B4595957	Normal	13		37	41.33	77.76	1.12	94.78
18B4596008	Normal	23		30	40.37	75.81	1.2	98.65
18B4596015	Normal	17		28	41.68	74.66	0.49	98.2
18B4596036	Normal	16		37	40.29	76.4	1.26	97.94
18B4596040	Normal	20		34	40.23	76.12	1.44	98.68
18B5132286	Normal	16		36	39.71	74.68	1.25	98.55
18B5132288	Normal	13		40	39.64	74.39	1.5	98.45
18B5132291	Normal	14		38	40.55	73.58	0.72	98.34
18B5132293	Normal	13		36	39.81	74.66	1.5	98.2
18B4597096	Normal	16		36	40.71	74.09	1.58	98.85
18B5132323	Normal	13		37	40.09	75	1.11	98.68
18B5132345	Normal	16		39	40.11	72.59	0.51	94.79
18B5132354	Normal	13		30	39.91	75.02	0.81	98.42
18B5132313	Normal	14		34	39.74	74.63	2.94	98.24
18B4596601	Normal	21		34	40.71	71.64	1.85	98.85
18B4596603	Normal	14		37	39.93	75.89	1.26	98.91
18B4596607	Normal	20		31	39.95	74.59	1.42	98.97
18B4596613	Normal	14		37	39.76	76.29	1.87	99.01
18B4596641	Normal	16		26	41.43	73.16	1.79	95.16
18B4596644	Normal	19		25	40.19	75.44	1.13	98.74
18B4596648	Normal	12		36	39.84	75.65	1.55	98.88
18B4595108	Normal	20		34	40.51	75.83	1.33	97.86
18B4595114	Normal	20		30	40.94	75.18	1.5	98.46
18B4595119	Normal	13		34	42.05	70.8	2.61	95.74
18B4595120	Normal	14		37	40.25	76.24	1.33	99.06
18B4595121	Normal	14		39	40.35	75.81	1.74	99
18B4595133	Normal	13		36	41.2	75.64	1.13	97.51
18B4596684	Normal	16		36	40.23	75.75	1.76	98.5
18B4596690	Normal	16		39	40.22	75.98	1.49	98.36
18B4596691	Normal	13		35	41.33	73.03	1.41	96.8
18B4596693	Normal	20		33	38.98	73.82	0.63	95.77
18B4596694	Normal	18		36	40.15	75.35	1.53	98.43
18B4596697	Normal	19		30	40.17	76.14	0.73	96.45
18B4596703	Normal	16		38	39.73	74.95	1.07	99.3
18B4596709	Normal	12		32	40.6	75.77	1.16	97.7
18B4596729	Normal	17		35	42.33	72.19	2.53	95.22
18B4596732	Normal	16		35	40.32	75.54	1.74	98.3
18B4596735	Normal	18		36	42.4	76.19	2	95.29
18B4596078	Normal	14		35	39.83	76.27	1.62	98.96
18B4596088	Normal	20		24	40.74	73.14	0.8	97.49
18B4596089	Normal	18		37	41.64	76.82	1.73	95.91
18B4596130	Normal	22		29	40.11	75.87	1.27	98.02
18B4596131	Normal	13		36	40.37	74.38	1.57	98.93
18B4595512	Normal	12		37	39.11	73.85	1.8	96.42
18B4595521	Normal	16		33	40.2	75.6	1.57	98.95
18B4595524	Normal	16		34	41.56	74.28	2.39	96.28
18B4595527	Normal	13		36	42.43	74.54	2.62	97.3
18B4595561	Normal	20		27	40.95	75.88	1.81	95.39
18B4595563	Normal	20		30	40.42	74.95	1.34	98.61
18B4595572	Normal	13		38	40.17	75.56	1.59	98.84
18B4595574	Normal	13		39	39.11	72.8	2.29	95.76
18B4595182	Normal	20		32	40.42	75.05	1.47	98.91
18B4595184	Normal	21		33	40.45	73.79	1.34	98.74
18B4595203	Normal	14		39	39.72	70.83	1.62	96.12
18B4595206	Normal	15		33	40.13	74.55	1.27	98.85
18B4595213	Normal	18		36	40.03	75.36	1.18	98.87
18B4595225	Normal	20		29	40.09	75.23	1.09	98.23
18B4595226	Normal	16		37	41.34	71.26	1.52	98.15
18B4595345	Normal	16		39	40.43	75.48	1.84	98.29
18B4595356	Normal	16		36	40.42	75.66	2.01	98.86
18B4595363	Normal	16		40	42.58	70.67	2.69	99.17
18B4595368	Normal	12		38	41.01	77.56	2.72	97.61
18B4595034	Normal	13		34	39.87	76.49	1.38	98.76
18B4595384	Normal	17		34	40.4	73.27	1.25	98.84
18B5383308	Normal	17		36	41.72	77.66	0.44	98.34
18B5383314	Normal	22		34	39.53	73.15	1.05	99.25
18B5383315	Normal	16		35	41.34	73.73	1.42	97.62
18B5383317	Normal	16		35	40.37	74.4	2.21	98.92
18B5383320	Normal	15		37	40.63	74.53	1.96	98.85
18B5383323	Normal	19		28	40.33	74.45	1.86	98.77
18B5383341	Normal	16		38	40.73	74.06	1.8	98.89
18B5383342	Normal	17		36	42.34	73.21	0.99	96.36
18B5132394	Normal	16		36	40.54	74.54	1.37	98.68
18B5132396	Normal	14		35	40.88	74.47	0.99	97.96
18B5132357	Normal	17		37	40.87	74.82	1.02	98.35
18B5132411	Normal	13		29	41.36	75.22	0.93	98.75
18B5132419	Normal	13		37	42.58	71.37	2.23	99.29
18B5132421	Normal	12		36	39.75	71.28	2.5	99.01
18B5132422	Normal	19		30	40.55	75.36	1.38	99.11
18B5132432	Normal	13		36	41.69	76.79	2	96.87
18B5383366	Normal	13		37	40.42	75.99	1.27	99.03
18B5383380	Normal	17		39	40.36	75.8	1.3	98.09
18B5383398	Normal	20		31	40.26	74.88	1.57	98.12
18B5383432	Normal	15		29	40.24	75.74	1.33	99.19
18B5383434	Normal	16		32	40.14	75.69	1.5	99.12
18B5383635	Normal	18		28	39.29	72.33	1.29	95.53
18B5383666	Normal	17		33	40.96	75.22	1.24	99.15
18B5383658	Normal	15		37	40.54	75.13	1.25	98.77
18B5383659	Normal	15		35	40.02	75.6	1.55	99.12
18B5383537	Normal	13		29	40.15	75.24	1.94	98.91
18B5383544	Normal	13		36	40.31	74.44	1.75	99
18B5383591	Normal	15		34	40.42	75.33	2.01	99
18B5383597	Normal	19		38	41.28	74.79	1.39	97.2
18B5383603	Normal	12		35	41.84	72.06	1.85	95.07
18B4597126	Normal	12		35	40.8	75.22	1.24	97.06
18B4597133	Normal	13		36	40.59	74.78	1.52	98.95
18B4597138	Normal	20		33	40.92	74.57	1.65	99.07
18B4597148	Normal	17		31	39.37	71.88	2.92	99.21
18B4597151	Normal	15		37	40.64	75.05	1.78	98.82
18B4597153	Normal	16		30	40.84	75.56	1.23	98.29
18B4597178	Normal	18		28	40.78	75.63	1.62	99.16
18B4597182	Normal	16		37	40.66	75.83	1.44	99.04
18B4597187	Normal	12		33	41.13	73.18	1.17	98.26
18B4597188	Normal	20		34	39.98	75.15	0.99	95.94
18B5132082	Normal	13		31	40.86	75.37	1.63	99.11
18B5132086	Normal	17		35	40.43	75.38	1.57	98.58
18B5132140	Normal	12		37	40.82	74.77	1.48	98.87
18B5383518	Normal	16		33	40.44	74.7	1.47	99.07
18B5383519	Normal	16		37	41.54	77.42	2.15	98.32
18B5132460	Normal	14		35	41.19	72.03	1.36	98.89
18B5132465	Normal	15		36	40.75	75.36	1.18	98.92
18B5132529	Normal	13		38	40.36	75.61	1.44	98.88
18B5132533	Normal	13		36	40.93	73.42	1.47	99.01
18B5132218	Normal	20		32	40.55	74.48	1.55	98.92
18B5132219	Normal	14		38	40.69	74.88	1.29	98.97
18B5383897	Normal	20		32	40.45	75.2	1.17	98.83
18B5383898	Normal	16		34	40.23	75.67	1.4	98.94
18B5383901	Normal	19		32	39.97	75.68	1.59	98.93
18B5383904	Normal	16		36	42.39	75.89	1.94	96.65
18B5383911	Normal	20		31	40.46	75.82	1.41	98.86
18B5383921	Normal	12		35	40.48	75.2	1.62	98.87
18B5383924	Normal	16		34	40.41	75.45	1.51	99.01
18B5383957	Normal	12		32	41.55	77.75	2.32	97.78
18B5383961	Normal	15		35	40.93	73.41	0.9	95.36
18B5383962	Normal	20		35	40.33	76.28	1.52	98.99
18B4597030	Normal	22		28	40.69	74.65	1.53	98.58
18B4597031	Normal	15		31	40.39	75.36	1.68	98.78
18B4597035	Normal	12		35	40.55	76.51	0.81	96.97
18B4597043	Normal	16		36	40.75	75.66	1.48	98.74
18B4597049	Normal	20		28	40.36	74.13	0.93	96.84
18B4597052	Normal	16		37	40.91	75.88	1.55	98.31
18B4597093	Normal	18		31	39.21	75.93	2.06	99.28
18B4597099	Normal	13		42	40.22	75.13	1.9	98.78
18B4597104	Normal	15		47	40.54	75.46	1.59	98.68
18B4597073	Normal	16		36	40.6	75.04	1.86	98.58
18B4597075	Normal	15		37	40.37	75.02	1.36	96.82
19B2634543	Normal	16	58	37	41.17	73.78	1.12	98.19
19B2634547	Normal	13	55	32	41.16	75.38	1.48	97.83
19B2634555	Normal	13	55	31	40.8	74.85	1.64	98.78
19B2634557	Normal	16	60	34	40.59	74.56	1.34	98.29
19B2634595	Normal	14	50.5	35	40.79	75.25	1.54	97.79
19B2634599	Normal	17	60	30	40.23	71.22	2.87	94.93
19B2634600	Normal	15	47	27	40.61	75.17	1.33	98.17
19B2634601	Normal	20	58	29	41.14	73.73	1.52	98.89
19B2634602	Normal	14	52	30	41.75	71.29	2.78	97.21
19B2634606	Normal	14	51	33	40.62	74.92	1.7	99.03
19B2635431	Normal	16	50.4	38	40.44	75.99	1.45	98.96
19B2635443	Normal	14	79	34	40.53	75.06	1.32	98.23
19B2635444	Normal	17	53	33	40.86	76.56	0.47	98.59
19B2635459	Normal	17	0	35	40.13	75.23	1.28	98.9
19B2635470	Normal	14	52	28	39.16	76.23	2.9	98.08
19B2635442	Normal	18	60	31	40.19	76.68	0.93	95.48
19B2635525	Normal	18	87	35	40.67	74.97	1.05	98.95
19B2635530	Normal	13	68.8	35	40.55	74.06	1	97.75
19B2635531	Normal	12	56	27	39.71	76.25	1.77	96.91
19B2635543	Normal	20	70	33	40.44	75.27	1.21	99.13
19B2635549	Normal	18	46.5	29	40.47	74.56	2.63	96.16
19B2635552	Normal	15	64	36	40.58	75.15	1.3	99.12
19B2635554	Normal	15	58	31	40.73	73.79	1.11	99.04
19B2635556	Normal	20	62	35	40.34	75.6	1.7	98.99
19B2635558	Normal	14	49	33	39.33	75.75	2.21	96.61
19B2635864	Normal	17	53.1	32	40.55	74.86	1.04	98.95
19B2635874	Normal	13	56.5	32	40.3	75.34	1.24	98.96
19B2635877	Normal	16	57	28	39.64	76.07	2.86	94.96
19B2635856	Normal	19	59	30	40.56	74.87	1.01	98.7
18B5383720	Normal	12		34	42.18	77.47	2.77	97.05
18B5383756	Normal	20		34	41.89	74.34	1.73	98.75
18B5383759	Normal	14		29	40.6	74.72	1.14	98.93
18B5383760	Normal	20		31	41.33	74.24	1.17	98.79
18B5383761	Normal	18		28	40.84	73.93	1	98.08
18B5383762	Normal	13		39	41.62	72.81	2.35	96.5
19B2634827	Normal	16	70	35	40.53	75.25	1.21	98.95
19B2634863	Normal	13	55	38	41.74	74.52	0.6	96.69
19B2634865	Normal	16	56.2	38	40.64	74.69	1.36	98.29
19B2634869	Normal	16	57	38	40.61	74.38	1.32	98.76
19B2634876	Normal	21	59	32	39.89	76.61	1.05	99.26
19B2634370	Normal	12	61.4	35	40.78	75.86	0.92	95.26
19B2634343	Normal	17	50	33	39.95	74.84	1.8	98.62
19B2634344	Normal	13	59.5	37	41.37	76.62	0.49	95.65
19B2634392	Normal	16	58	36	40.25	75.23	1.38	98.13
19B2634396	Normal	18	54	25	40.71	75.2	1.26	98.01
19B2634399	Normal	22	60	30	40.74	74.42	1.22	97.58
19B2634401	Normal	16	66	37	41.94	76.3	2.43	98.25
19B2634402	Normal	17	71	36	40.29	74.65	1.74	98.87
19B2634403	Normal	21	67.7	30	40.7	74.64	1.44	98.7
19B2634423	Normal	17	68	37	40.14	71.04	1.62	95.07
19B2634387	Normal	14	48	29	40.41	75.21	1.43	98.64
19B2635155	Normal	17	69	32	40.08	72.38	2.73	98.61
19B2635159	Normal	16	0	36	40.52	75.11	1.71	99.07
19B2635160	Normal	16	52	37	40.81	75.11	1.62	98.33
19B2635161	Normal	16	50	31	40.8	74.44	1.18	96.84
19B2635162	Normal	15	57	37	40.39	74.99	1.52	98.79
19B2635163	Normal	14	0	36	40.35	75.59	1.72	99.08
19B2635165	Normal	14	61	37	40.57	74.62	2.03	99.19
19B2635173	Normal	13	50.3	40	40.67	75.04	1.61	99.12
19B2635175	Normal	15	76	30	41.84	70.97	2.69	95.21
19B2635231	Normal	21	65	31	41.22	73.03	2.29	96.06
19B2635232	Normal	13	48.5	31	39.67	71.94	1.64	95.24
19B2634924	Normal	17	0	37	40.78	74.66	1.38	98.75
19B2634962	Normal	13	56	31	40.61	73.73	1.32	98.87
19B2634966	Normal	19	54	35	39.52	70.95	1.68	96.06
19B2634967	Normal	13	48	36	40.65	74.52	1.38	98.78
19B2634969	Normal	15	54	36	40.77	74.76	1.2	98.23
19B2634931	Normal	14	54	39	40.56	75.12	1.48	98.74
19B2634444	Normal	13	59	39	39.45	75.55	0.74	96.44
19B2634446	Normal	18	66	28	40.27	75.11	1.43	98.8
19B2634463	Normal	13	65	35	39.83	75.34	2.06	98.94
19B2634473	Normal	14	53	31	40.2	74.97	1.68	98.92
19B2634487	Normal	13	66	36	40.87	75.94	0.68	97.89
19B2634488	Normal	16	53	39	40.36	74.86	1.54	98.83
19B2634489	Normal	14	60	34	40.56	74.59	1.46	98.26
19B2634491	Normal	14	56	35	40.78	74.61	1.7	98.61
19B2634499	Normal	23	81.2	31	39.66	76.93	0.55	95.17
19B2634500	Normal	13	56	37	40.43	74.34	1.48	98.86
19B2634501	Normal	14	63	32	40.19	75.28	1.42	98.79
19B2634503	Normal	18	55	29	40.55	74.12	1.71	98.79
19B2634504	Normal	14	62	38	40.63	75.48	1.86	98.93
19B2634509	Normal	17	55	32	41.74	72.5	0.8	97.84
19B2634630	Normal	13	61	40	42.37	71.11	2.69	98.89
19B2634632	Normal	16	63.5	36	40.24	70.8	0.41	99.17
19B2634634	Normal	13	82	36	40.38	76.07	1.43	99.01
19B2634635	Normal	16	74.6	38	41.03	74.38	0.87	95.44
19B2634639	Normal	13	60	39	41.01	75.52	1.21	98.55
19B2634640	Normal	12	57	29	40.95	75.52	1.18	97.74
19B2634651	Normal	15	55	36	40.25	74.96	1.5	98.9
19B2634653	Normal	14	53.3	33	41.87	74.67	0.52	95.13
19B2634734	Normal	16	55	39	40.22	75.91	1.3	98.71
19B2634505	Normal	20	60	33	40.42	74.65	1.57	98.88
19B2635251	Normal	16	59	35	41.04	74.54	1.65	98.23
19B2635254	Normal	16	76.5	36	40.1	75.75	1.89	98.99
19B2635256	Normal	14	62.7	37	40.73	72.33	1.25	97.21
19B2635262	Normal	16	56	32	40.53	75.07	2	98.86
19B2635268	Normal	16	84	31	40.56	75.09	1.54	98.33
19B2635276	Normal	16	65	38	40.78	74.96	1.44	97.97
19B2635277	Normal	13	57.5	31	40.7	75.04	1.89	98.78
19B2635301	Normal	12	64	35	40.93	74.45	1.44	97.79
19B2635303	Normal	13	66	29	40.61	75.11	2.01	99.08
19B2635306	Normal	12	63	39	40.11	75.48	1.97	98.96
19B2635568	Normal	18	57	42	41.19	74.46	1.47	98.81
19B2635620	Normal	14	53.6	30	40.85	74.69	1.28	98.85
19B2635636	Normal	15	54	37	40.17	74.55	2.2	95.5
19B2635643	Normal	17	70	33	40.62	74.85	1.21	98.76
19B2635611	Normal	18	62	29	40.15	74.77	1.48	98.85
19B2635612	Normal	14	56	36	40.94	74.65	1.47	98.89
19B2637360	Normal	12	76	36	40.93	73.05	2.4	96.97
19B2637362	Normal	17	61	31	40.16	75.3	1.1	98.25
19B2637364	Normal	16	48.5	35	40.56	75.44	1.1	99.07
19B2637371	Normal	16	53	37	39.86	75.47	1.37	99.02
19B2637373	Normal	16	53.8	34	40.31	74.56	1.08	98.94
19B2635673	Normal	19	66	27	40.97	75.27	1.19	98.81
19B2635721	Normal	19	62	28	42.34	76.59	0.73	98.48
19B2635723	Normal	14	55	37	41	74.65	1.46	99.13
19B2635727	Normal	20	60	36	41.91	72.86	1.27	96.7
18B4596998	Normal	23		29	40.04	75.89	1.7	98.93
18B4596999	Normal	16		25	39.97	75.65	1.87	98.88
18B4597003	Normal	20		33	39.67	74.73	0.68	96.15
18B4596936	Normal	14		27	40.29	75.44	1.68	98.65
18B4596937	Normal	12		31	40.33	74.22	1.32	98.74
18B4596938	Normal	20		32	39.92	75.65	1	96.39
19B2638050	Normal	16	57	36	39.87	76.25	1.48	98.85
19B2638053	Normal	17	42	33	40.49	76.22	1.25	98.68
19B2638056	Normal	22	52	31	40.27	75.04	1.26	98.53
19B2638057	Normal	21	65.3	28	40.52	75.23	1.74	98.65
19B2638078	Normal	14	50	28	40.2	76.27	1.08	98.63
19B2638079	Normal	13	58	41	40.62	74.22	1.26	98.64
19B2638084	Normal	16	71	38	40.39	76.48	1.66	98.63
19B2638086	Normal	21	60	30	42.05	71.86	1.58	97.78
19B2638047	Normal	17	58	37	40.26	75.97	0.99	98.64
19B2638098	Normal	25	67	30	40.34	75.84	1.17	98.65
19B2638122	Normal	15	63.8	29	41.61	71.07	1.78	97.36
19B2638131	Normal	21	77	30	40.27	75.87	1.09	98.7
19B2638132	Normal	16	59	34	40.37	72.13	1.03	96.33
20B2644853	Normal	20	68.7	28	40.11	74.04	1.64	98.75
20B2644896	Normal	15	62	33	39.83	74.12	1.6	98.73
20B2645342	Normal	20	50.5	34	39.25	72.06	1.83	99.15
18B3522063	Normal	20		26	40.39	76.49	1.12	98.17
18B3522087	Normal	13		30	40.98	73.49	1.39	99.01
18B3522053	Normal	13		35	42.13	71.25	2.72	96.33
18B3521856	Normal	22		36	40.6	75.89	1.96	95.47
18B3521858	Normal	13		25	40.44	75.37	1.52	98.87
18B3521863	Normal	15		36	40.15	76.24	1.26	98.97
18B3521867	Normal	16		34	40.38	75.78	1.22	98.12
18B3521869	Normal	20		38	42.37	73.78	2.17	96.37
18B3521892	Normal	20		34	40.57	75.57	1.21	97.2
18B3521901	Normal	18		38	40.05	75.95	1.62	98.87
18B3521917	Normal	19		32	40.08	73.23	1.05	95.22
18B3521921	Normal	13		34	39.99	75.83	1.71	99.01
18B3760794	Normal	13		42	39.99	76.44	1.93	99.19
18B3760797	Normal	13		37	40.25	76.32	1.53	98.83
18B3760799	Normal	12		29	40.22	76.79	1.49	98.72
18B3760805	Normal	12		33	41.82	76.93	0.91	97.49
18B3760780	Normal	13		35	40.28	75.53	1.12	98.45
18B3760834	Normal	14		33	40.38	75.96	1.66	99.13
18B3760863	Normal	18		36	40.38	76.01	1.47	99.06
18B3760865	Normal	12		34	41.09	77.01	1.02	94.77
18B3522986	Normal	19		25	40.52	75.71	2.12	98.86
18B3522989	Normal	17		36	41.5	71.22	0.63	97.3
18B3760640	Normal	20		37	40.7	75.86	1.86	98.61
18B3522984	Normal	16		35	40.66	75.89	1.27	96.93
18B3760651	Normal	20		37	40.72	75.62	0.54	95.75
18B3760681	Normal	16		38	42.36	72.76	1.54	95.06
18B3760978	Normal	13		32	42.46	72.06	2.69	98.53
18B3760980	Normal	16		37	40.63	76.14	0.94	98.32
18B3760993	Normal	16		32	40.82	75.76	1.34	98.63
18B3760994	Normal	16		29	40.65	75.9	1.19	98.6
18B3760962	Normal	13		35	39.09	76.44	0.45	99.03
18B3760965	Normal	17		39	42.36	75.95	0.88	98.66
18B3522368	Normal	20		39	40.47	75.72	1.32	97.36
18B3522383	Normal	19		33	40.3	76.2	1.36	98.77
18B3522384	Normal	13		32	39.45	71.7	1.23	95.42
18B3522392	Normal	16		36	40.67	75.38	0.98	97
18B3522393	Normal	17		35	40.16	76.2	1.83	98.97
18B3522394	Normal	15		27	40.13	75.83	1.52	98.75
18B3522405	Normal	20		37	40.48	76.28	1.14	98.45
18B3522363	Normal	21		36	40.31	75.91	1.22	98.21
18B3522150	Normal	12		36	39.78	76.3	2.02	98.35
18B3522154	Normal	20		36	39.86	75.66	2.03	98.48
18B3522156	Normal	13		28	40.16	76.07	2.33	98.52
18B3522159	Normal	16		29	39.65	76.53	1.72	98.41
18B3522164	Normal	13		38	39.56	76.8	1.62	98.54
18B3522470	Normal	16		35	40.23	76.03	1.35	98.77
18B3522472	Normal	13		35	39.08	76.73	1.86	96.96
18B3522487	Normal	12		31	39.62	77.08	0.78	97.14
18B3522453	Normal	15		32	40.56	75.44	1.17	98.7
18B3522508	Normal	16		33	40.58	75.83	1.5	98.2
18B3522509	Normal	13		43	40.41	75.14	1.13	96.94
18B3522500	Normal	13		32	40.08	75.38	1.29	98.78
18B3522195	Normal	20		38	39.11	72.08	2.12	95.6
18B3522202	Normal	14		41	42.28	73.03	2.16	98.52
18B3522217	Normal	16		27	40.13	76.31	1.79	98.37
18B3522188	Normal	15		39	39.5	76.66	1.72	98.45
18B3522242	Normal	20		37	39.26	77.1	1.66	98.65
18B3522250	Normal	20		37	42.2	77.53	0.77	98.37
18B3522255	Normal	13		35	42.47	74.59	1.58	98.53
18B3522256	Normal	17		35	39.94	75.9	2.11	98.61
18B3522257	Normal	20		31	39.38	71.44	0.56	97.12
18B3522259	Normal	16		37	40.11	76.51	1.71	98.37
18B3760694	Normal	14		28	40.46	74.65	1.57	96.7
18B3760698	Normal	14		30	41.22	74.75	1.42	96.72
18B3760715	Normal	20		37	40.64	75.37	1.58	98.83
18B3760740	Normal	16		36	40.36	74.92	0.86	95.37
18B3522729	Normal	13		43	40.02	76.09	1.21	98.13
18B3522732	Normal	17		41	39.54	75.21	2.34	95.13
18B3522733	Normal	20		25	39.23	77.15	1.41	94.97
18B3522734	Normal	12		30	40.33	74.75	1.18	98.06
18B3522637	Normal	16		36	40.61	75.6	1.45	98.03
18B3522772	Normal	14		28	40.9	73.02	0.59	97.23
18B3522774	Normal	18		32	40.98	74.8	1.21	97.33
18B3522777	Normal	13		38	40.6	75.24	1.23	98.3
18B3522294	Normal	15		37	40.12	76.07	1.5	98.15
18B3522297	Normal	17		36	40.32	71.61	1.98	96.53
18B3522300	Normal	13		34	41.9	72.33	2.66	97.22
18B3522344	Normal	16		38	39.77	76.22	2.37	98.25
18B3522345	Normal	13		39	39.81	75.9	1.97	98.36
18B3522347	Normal	17		31	39.16	73.72	0.51	98.88
18B3522356	Normal	16		29	40.12	72.38	1.86	98.11
18B3522360	Normal	17		36	39.93	76.15	1.3	97.52
18B3522361	Normal	17		32	39.52	76.88	1.74	98.14
18B3760879	Normal	24		26	41.54	75.58	0.93	95.98
18B3760880	Normal	13		40	40.91	74.62	0.64	95.18
18B3760881	Normal	19		37	40.44	76.03	0.9	97.45
18B3760883	Normal	20		31	40.78	75.95	0.83	97.42
18B3760887	Normal	16		34	40.48	75.85	1.03	98.2
18B3760889	Normal	15		37	39.11	77.47	2.17	96.28
18B3760896	Normal	15		30	41.06	75.71	0.9	96.88
18B3760930	Normal	14		35	40.58	74.59	0.42	95.61
18B3760934	Normal	12		36	40.91	75.71	0.82	97.29
18B3760937	Normal	16		38	39.44	77.29	1.24	94.74
18B3760957	Normal	14		30	40.44	76.34	1.19	98.57
18B3760919	Normal	16		35	40.53	75.1	0.55	94.7
18B3521699	Normal	13		37	39.46	74.28	1.61	98.46
18B3521701	Normal	15		32	42.46	75.19	1.52	98.27
18B3521702	Normal	15		39	41.28	77.09	1.79	98.96
18B3521715	Normal	20		37	41.89	77.76	1.46	98.33
18B3521674	Normal	16		22	41.86	76.96	2.26	98.91
18B3521806	Normal	20		32	40.51	75.92	0.84	98.51
18B3521808	Normal	16		32	40.28	76.06	1.14	98.07
18B3521815	Normal	13		35	39.45	77.44	0.91	95.32
18B3521817	Normal	14		32	38.99	75.75	1.83	95.56
18B3521818	Normal	17		28	40.33	76.06	0.97	98.46
18B3521822	Normal	14		37	40.39	75.63	1.33	98.72
18B3521826	Normal	22		26	40.49	74.78	0.97	98.8
18B3521835	Normal	13		32	41.76	73.8	0.49	94.92
18B3522815	Normal	19		33	42.29	75.98	1.63	96.79
18B3522818	Normal	15		35	40.85	70.79	1.21	98.17
18B3522825	Normal	20		31	40.13	76.09	1.4	98.68
18B3522833	Normal	16		36	40.01	76.28	1.68	99.06
18B3522834	Normal	17		36	39.88	76.24	1.31	98.69
18B3522839	Normal	12		29	40.48	75.24	1.06	96.69
18B3522860	Normal	20		36	42.29	77.21	1.96	95.75
18B3522866	Normal	13		39	39.94	77.51	1.23	96.88
18B3522665	Normal	20		32	39.55	76.57	2.4	98.05
18B3522668	Normal	19		22	40.51	76.04	1.93	98.66
18B3522703	Normal	13		26	42.58	70.95	0.39	96.52
18B3522716	Normal	13		24	40.98	75.73	2.65	98.88
18B3522680	Normal	17		37	40.94	76.15	1.61	98.1
18B3522681	Normal	18		30	40.44	76.11	1.83	98.98
18B3522897	Normal	14		36	40.33	75.79	1.64	99.02
18B3522901	Normal	20		39	40.45	75.76	1.73	99.04
18B3522906	Normal	17		31	40.7	75.68	1.33	98.3
18B3522908	Normal	14		35	40.2	75.89	1.98	99.07
18B3522947	Normal	20		36	41.13	75.73	1.45	97.13
18B3522950	Normal	17		38	41	75.09	1.19	96.24
18B3522960	Normal	16		38	41.16	75.2	1.3	96.38
18B3522961	Normal	13		31	40.36	76.07	1.88	98.72
18B3522963	Normal	12		35	40.04	75.98	1.87	99
18B3522942	Normal	14		37	40.71	75.37	1.05	95.6
18B3761792	Normal	13		35	39.99	76.42	1.6	99.16
18B3761797	Normal	21		34	40.23	76.22	1.3	98.99
18B3761801	Normal	14		29	40.35	76.11	1.09	97.62
18B3761827	Normal	16		36	41.03	71.15	2.88	99.02
18B3761851	Normal	14		39	40.9	75.28	1.32	98.75
18B3761853	Normal	16		28	40.76	75.15	0.98	98.01
18B3761813	Normal	18		33	40.04	76.05	1.26	98.93
18B3761863	Normal	13		37	40.4	75.43	1.18	97.41
18B3761891	Normal	27		29	41.01	76.65	1.5	95.66
18B3761896	Normal	13		39	40.1	73.32	2.6	98.52
18B3761897	Normal	16		35	40.23	75.67	1.1	98.94
18B3761899	Normal	20		33	40.33	75.95	1.32	98.86
18B3761859	Normal	20		34	40.51	72.45	2.44	96.36
18B3761921	Normal	13		27	40.41	76.2	1.23	98.95
18B3761927	Normal	16		30	40.05	77.67	2.88	98.98
18B3761705	Normal	14		36	40.52	75.69	1.18	98.01
18B3761717	Normal	14		36	40.27	76.41	1.52	99.07
18B3761750	Normal	20		37	40.94	75.11	0.95	97.82
18B3761751	Normal	21		35	39.9	76.46	1.27	99.18
18B3761758	Normal	17		37	42.39	73.39	1.13	97.88
18B3761759	Normal	16		39	40.55	76.1	0.98	97.11
18B3761764	Normal	15		38	40.54	76.36	1.03	97.91
18B3761727	Normal	18		34	40.48	75.99	1.09	98.76
18B3761286	Normal	22		32	40.44	76.41	1.46	98.93
18B3761312	Normal	18		36	41.39	72.39	2.02	96.05
18B3761313	Normal	16		35	40.28	76.31	1.41	98.87
18B3761318	Normal	24		25	40.05	76.27	1.55	99.02
18B3761319	Normal	14		33	40.78	75.7	1.01	98.49
18B3761321	Normal	13		37	39.55	72.92	1.75	95
18B3761297	Normal	12		31	40.09	72.32	0.59	94.93
18B3761060	Normal	17		35	40.11	76.02	1.43	98.46
18B3761061	Normal	17		34	40.08	75.99	1.54	98.35
18B3761063	Normal	13		37	41.7	74.41	0.88	98.33
18B3761064	Normal	13		34	40.2	76.24	1.24	98.4
18B3761065	Normal	20		35	40.6	75.9	0.98	98.13
18B3761069	Normal	16		33	40.68	75.64	0.94	98.33
18B3761070	Normal	16		37	39.95	76.43	1.24	98.49
18B3761071	Normal	14		33	41.31	70.84	1.86	96.24
18B3761072	Normal	16		36	40.29	75.7	1.29	98.42
18B3761104	Normal	12		34	40.49	75.63	1.26	98.18
18B3761125	Normal	13		40	39.84	75.59	2.08	97.13
18B3761129	Normal	12		39	39.74	76.86	1.75	95.92
18B3761131	Normal	17		42	40.32	75.94	1.19	98.22
18B3761132	Normal	13		37	40.15	75.76	1.48	98.25
18B3761467	Normal	15		36	40.4	75.7	1.35	99.15
18B3761474	Normal	16		33	40.53	75.68	1.46	99.07
18B3761480	Normal	20		29	39.82	73.54	1.97	95.23
18B3761235	Normal	21		30	40.84	75.67	1.5	99.1
18B3761237	Normal	16		36	41.77	72.29	2.19	98.95
18B3761490	Normal	12		35	41.3	73	1.39	94.78
18B3761379	Normal	18		36	40.46	76.16	1.43	98.96
18B3761342	Normal	16		36	40.49	75.68	1.22	98.75
18B3761343	Normal	15		36	39.76	74.39	1.58	96.64
18B3761413	Normal	12		34	40.15	75.94	1.57	99.13
18B3761416	Normal	13		36	39.6	73.78	0.97	98.37
18B3761418	Normal	15		37	40.12	77.59	0.97	95.98
18B3761424	Normal	14		30	40.69	75.86	1.52	98.74
18B3761387	Normal	19		25	40.3	76.5	1.36	99.02
18B3761156	Normal	15		40	40.57	77.2	2.33	97.56
18B3761159	Normal	13		31	40.55	76.2	1.59	99.16
18B3761160	Normal	17		37	40.33	75.42	1.49	99.16
18B3761208	Normal	14		36	41.06	74.84	2.4	95.76
18B3761213	Normal	16		34	40.58	72.73	0.51	95.32
18B3761224	Normal	16		35	40.93	75.91	1.23	99.12
18B3761186	Normal	18		36	39.87	75.65	2.67	96.53
18B3761187	Normal	17		37	40.85	75.41	0.86	95.9
18B3761605	Normal	13		34	40.72	75.59	1.26	98.16
18B3761613	Normal	13		32	39.9	76.3	1.7	94.97
18B3761614	Normal	13		38	39.88	76.72	1.52	99.05
18B3761617	Normal	16		39	42.48	74.99	2.31	98.31
18B3761620	Normal	13		36	40.8	75.84	2.75	99.01
18B3761647	Normal	24		31	41.68	76.97	2.67	98.99
18B3761651	Normal	21		30	41.81	73.03	2.5	96.07
18B3761652	Normal	13		38	40.16	76.08	1.94	99.11
18B3761653	Normal	22		27	42.23	72.34	1.76	94.75
18B3761518	Normal	14		36	40.42	76.32	1.77	99.08
18B3761520	Normal	13		35	39.15	74.28	2.56	98.8
18B3761521	Normal	16		37	42.4	70.84	0.57	97.24
18B3761524	Normal	13		36	42.57	72.55	1.43	95.69
18B3761526	Normal	16		31	40.33	76.21	1.81	99.06
18B3761562	Normal	17		30	41.11	75.2	1.2	97.24
18B3761575	Normal	21		35	41.73	73.79	0.62	98.3
18B3761576	Normal	13		38	39.77	76.3	1.58	99.24
18B3761965	Normal	13		38	41.37	76.97	2.16	95.5
18B3761976	Normal	16		35	40.5	75.14	1.46	98.89
18B3761985	Normal	13		38	40.7	75.59	1.05	98.6
18B3761441	Normal	14		31	41.02	76.07	1.54	97.7
18B3762026	Normal	13		34	42.1	71.14	2.56	98.48
18B3761990	Normal	21		25	40.85	75.81	1.16	98.53
18B3762147	Normal	19		32	42.55	73.92	2.41	97.32
18B3762153	Normal	13		36	39.9	75.43	1.4	99.08
18B3762159	Normal	19		31	40.39	75.34	1.25	98.91
18B3762203	Normal	17		36	39.53	72.16	0.68	95.61
18B3762208	Normal	12		36	40.34	75.43	1.37	98.98
18B3762213	Normal	17		35	40.16	75.13	1.34	99.01
18B3762338	Normal	17		31	40.12	74.69	1.54	98.58
18B3762357	Normal	19		27	40.55	72.28	1.8	97.59
18B3762358	Normal	16		35	40.44	75.44	1.36	98.16
18B3762359	Normal	15		29	40.32	75.26	1.32	99.07
18B3762369	Normal	17		36	42.57	76.22	1.11	95.69
18B3762371	Normal	15		40	40.89	75.11	0.97	97.54
18B3762386	Normal	17		38	40.42	75.48	1.16	98.31
18B3762389	Normal	15		34	39.29	72.72	0.66	98.91
18B3762395	Normal	15		34	40.41	76.88	1.1	95.99
18B3762453	Normal	13		37	40.71	74.96	1.28	98.41
18B3762455	Normal	14		32	40.28	75.88	1.53	99.02
18B3762456	Normal	13		35	40.52	75.3	1.25	98.84
18B3762457	Normal	15		40	39.9	73.79	1.89	95.61
18B3762460	Normal	13		27	41.55	75.44	1.11	96.43
18B3762462	Normal	16		36	40.73	75.26	1.08	97.76
18B3762478	Normal	18		32	40.48	75.04	1.44	98.89
18B3762249	Normal	12		38	41.3	75.04	0.96	96.97
18B3762253	Normal	14		39	40.56	75.47	1.38	99.06
18B3762272	Normal	15		35	40.01	74.95	1.38	96.62
18B3762276	Normal	18		38	40.23	75.98	1.17	97.39
18B3762283	Normal	13		30	40.59	72.88	1.4	98.3
18B3762284	Normal	15		30	40.04	75.9	1.37	99.12
18B3762293	Normal	20		32	40.9	75.14	0.94	97.97
18B3762295	Normal	13		37	38.95	73.52	1.98	97.22
18B3762296	Normal	14		35	39.95	75.83	1.63	99.08
18B3762303	Normal	16		36	39.75	73.03	2.37	95.5
18B3762269	Normal	13		36	40.57	72.67	1.48	97.43
18B3762069	Normal	13		29	42.53	75.56	2.09	97.15
18B3762105	Normal	15		36	40.92	75.52	1.05	97.15
18B3762106	Normal	16		28	40.68	75.88	1.44	98.81
18B3762110	Normal	17		35	40.17	75.92	1.46	98.99
18B3762111	Normal	13		29	40.34	76.17	1.38	98.94
18B3762114	Normal	15		35	42.32	73.52	2.05	97.52
18B3762118	Normal	16		37	40.75	75.86	1.16	97.68
18B4593343	Normal	16		38	41.34	75.1	0.7	97.74
18B4593345	Normal	13		39	40.15	72.63	1.19	97.32
18B4593402	Normal	14		34	40.7	74.68	1.27	97.17
18B4593403	Normal	15		36	40.65	73.93	1.52	97.84
18B4593404	Normal	16		24	40.04	74.98	1.49	98.58
18B3762486	Normal	31		32	40.36	75.84	1.49	98.61
18B3762537	Normal	20		31	40.33	76.49	1.44	99
18B3762565	Normal	17		35	40.16	76.18	1.5	98.94
18B3762567	Normal	15		28	39.03	71.8	2.02	96.29
18B4594399	Normal	17		36	39.85	75.6	1.52	98.75
18B4594403	Normal	14		28	40.48	73.12	0.87	96.63
18B4594417	Normal	16		38	40.11	75.9	1.35	98.35
18B4594418	Normal	13		32	40.22	75.65	1.67	98.81
18B4594282	Normal	21		30	40.15	75.58	1.28	98.22
18B4594297	Normal	24		28	40.55	75.52	1.42	98.76
18B4594300	Normal	14		35	40.13	76.15	1.4	98.93
18B4594301	Normal	15		30	40.37	75.61	1.47	98.37
18B4594520	Normal	13		33	40.15	74.41	1.86	98.85
18B4594521	Normal	16		38	40.27	74.75	1.39	97.18
18B4594010	Normal	20		30	39.87	75.92	1.66	98.62
18B4594565	Normal	13		35	40.16	75.33	1.34	97.06
18B4594566	Normal	17		36	41.31	71.14	2.57	98.75
18B4594594	Normal	18		37	39.81	73.64	0.75	96.33
18B4594560	Normal	15		36	40.33	75.36	1.42	98.3
18B4594561	Normal	13		37	40.06	74.09	1.98	98.92
18B4594563	Normal	13		36	40.21	73.42	1.42	98.67
18B4594714	Normal	14		31	41.86	77.41	0.73	97.13
18B4594717	Normal	14		38	40.86	75.56	1.02	97.21
18B4594726	Normal	13		36	40.48	72.64	1.55	94.86
18B4594730	Normal	16		37	40.38	76.32	1.2	97.87
18B4594821	Normal	17		38	40.2	75.88	1.39	98.87
18B4594823	Normal	15		30	39.43	72.46	2.33	96.92
18B4594827	Normal	15		31	39	72.7	1.4	95.53
18B4594829	Normal	14		37	40.37	75.56	1.63	99
18B4594792	Normal	14		33	40.34	75.25	1.33	98.85
18B4594841	Normal	16		31	40	76.2	1.81	96.01
18B4594845	Normal	22		32	40.41	74.9	1.5	97.73
18B4594848	Normal	21		32	40.62	74.92	1.2	96.92
18B4594838	Normal	14		29	40.4	73.58	0.8	97.78
18B4594840	Normal	17		37	40.28	75.54	1.04	96.44
18B4593257	Normal	15		34	39.96	75.19	2.01	98.05
18B4593258	Normal	24		33	40.06	75.38	1.94	98.97
18B4593270	Normal	14		32	39.79	76.34	1.6	98.65
18B4593274	Normal	13		31	39.21	71.36	1.88	98.94
18B4593275	Normal	13		40	39.86	76.04	2.1	98.91
18B4593277	Normal	12		35	40.53	74.96	1.33	98.17
18B4593282	Normal	14		34	39.96	76.38	2.1	98.89
18B4593283	Normal	13		37	39.92	75.86	1.9	98.85
18B4593284	Normal	20		34	40.12	75.67	1.7	98.83
18B4593285	Normal	16		35	40.13	75.43	1.99	98.93
18B3762126	Normal	19		31	40.02	75.63	1.7	99.09
18B4593312	Normal	13		29	40.4	75.24	1.13	97.93
18B4593332	Normal	15		28	39.87	76.41	1.34	98.9
18B4593338	Normal	20		29	40.4	73.41	2.78	96.61
18B4593341	Normal	13		33	39.9	76.05	1.58	98.99
18B3762599	Normal	12		39	39.68	75.46	1.37	98.95
18B3762600	Normal	21		34	41.9	73.94	2.5	98.38
18B3762604	Normal	18		29	40.04	75.77	1.57	98.85
18B3762605	Normal	19		38	40.23	74.1	1.85	94.86
18B3762574	Normal	20		32	39.3	74.06	0.53	98.38
18B4593717	Normal	18		31	40.18	75.72	1.66	98.92
18B4593720	Normal	16		32	41.53	77.23	1.04	99.21
18B4593711	Normal	13		32	40.05	76.02	1.77	98.72
18B4593778	Normal	15		35	39.9	76.67	0.86	96.27
18B4593760	Normal	13		36	40	75.13	1	96.58
18B4593440	Normal	13		37	40.07	75.27	1.5	98.94
18B4593445	Normal	13		37	41.85	77.29	2.92	97.24
18B4593455	Normal	13		40	39.79	76.08	1.69	99
18B4593466	Normal	20		33	40.28	75.46	1.23	97.83
18B4593467	Normal	14		34	40.4	74.46	1.58	98.86
18B4593501	Normal	12		36	40.07	75.98	1.43	98.8
18B4593503	Normal	13		28	39.98	75.47	1.65	98.77
18B4593505	Normal	19		30	39.96	75.11	1.59	98.89
18B4593508	Normal	13		35	40.09	75.49	1.67	98.76
18B4593510	Normal	16		31	40.93	74.72	1.06	97.52
18B4593511	Normal	12		28	39.9	76.03	1.77	98.86
18B4593512	Normal	12		36	40.2	75.69	1.55	98.83
18B4593514	Normal	12		39	39.95	75.8	1.48	98.85
18B4593515	Normal	18		35	39.28	72.27	2.57	97.75
18B4593516	Normal	13		38	40.41	73.71	1.5	98.79
18B4593517	Normal	13		36	39.46	75.27	1.92	98.54
18B4593826	Normal	13		39	38.95	75.19	1.89	95.74
18B4593828	Normal	15		35	39.48	76.05	1.32	98.99
18B4593830	Normal	15		36	40.04	75.45	1.48	98.37
18B4593605	Normal	16		29	39.84	75.94	1.8	98.94
18B4593609	Normal	16		41	39.63	77.4	2.03	96.85
18B4593611	Normal	15		33	39.89	75.47	1.81	98.75
18B4593613	Normal	12		34	39.93	74.25	0.5	98.71
18B4593573	Normal	13		38	39.92	76.2	1.6	98.67
18B4593574	Normal	13		37	41.33	70.93	0.97	98.96
18B4594078	Normal	16		34	40.56	75.11	1.46	98.24
18B4594090	Normal	16		32	40.34	75.61	1.51	98.84
18B4594137	Normal	14		36	41.08	73.38	2	97.44
18B4594140	Normal	17		37	39.52	70.88	0.5	98.58
18B4594143	Normal	14		29	41.92	74.99	1.4	95.35
18B4593621	Normal	17		37	41.04	75.23	2.19	95.11
18B4593667	Normal	15		37	39.94	76.52	2.01	98.48
18B4593669	Normal	15		36	40.12	75.59	0.96	96.07
18B4593907	Normal	21		36	39.88	76.15	1.62	98.86
18B4593909	Normal	12		44	39.74	74.97	1.79	98.78
18B4593910	Normal	19		27	39.84	75	1.78	98.83
18B4593930	Normal	13		28	39.78	75.42	1.4	98.39
18B4593932	Normal	25		30	40.11	75.32	1.5	98.88
18B4593893	Normal	16		35	40.18	75.59	1.97	98.73
18B4593964	Normal	13		36	40.32	74.66	1.32	98.26
18B4593966	Normal	13		32	41.95	73.87	2.65	97.11
18B4593972	Normal	14		39	39.55	74.13	0.71	98.64
18B4593979	Normal	16		36	40.15	72.8	0.62	96.24
18B4594432	Normal	18		35	41.34	77.57	1.84	95.31
18B4594436	Normal	16		35	40.06	75.46	1.24	98.94
18B4594480	Normal	14		26	40.7	75.25	1.12	98.87
18B4594484	Normal	14		36	41.77	76.61	1.49	95.55
18B4594488	Normal	12		38	41.35	73.44	2.1	98.35
18B4594173	Normal	15		36	39.98	73.72	2.88	98.97
18B4594181	Normal	12		41	40.83	75.14	1.08	98.13
18B4594182	Normal	16		35	42.51	74.85	0.81	98.04
18B4594183	Normal	14		40	41.45	70.9	1.14	98.46
18B4594190	Normal	14		35	39.86	73.38	0.38	97.29
18B4594192	Normal	14		34	40.32	75.95	1.2	97.87
18B4593897	Normal	19		36	39.81	75.69	1.75	98.88
18B4594231	Normal	20		28	39.98	75.68	1.65	98.79
18B4594233	Normal	20		32	40.87	75.15	1.08	97.43
18B4594008	Normal	16		37	40.86	75.16	1.19	97.17
18B4594009	Normal	16		36	39.83	76.17	2	98.78
18B4594017	Normal	13		30	40.04	75.04	1.4	98.77
18B4594020	Normal	21		30	39.91	70.68	1.86	97.8
18B4594021	Normal	15		27	40.24	75.83	1.38	98.5
18B4595780	Normal	14		29	40.5	76.34	1.13	98.65
18B4595791	Normal	20		27	40.32	76.34	1.48	98.61
18B4595811	Normal	14		36	40.55	76.41	2.28	98.31
18B4595776	Normal	13		31	39.31	77.55	0.7	96
18B4595820	Normal	21		32	40.11	76.08	1.93	98.46
19B2648183	Normal	16	64	35	40.07	75.36	1.33	98.77
19B2648225	Normal	20	51	32	39.93	76.03	1.29	98.79
19B2648226	Normal	13	51	35	39.97	75.93	1.18	98.74
19B2648233	Normal	18	70	28	40.16	76.1	1.11	98.85
19B2648656	Normal	12	60	31	41.14	74.93	1.3	97.72
19B2648659	Normal	20	54	32	39.41	76.98	0.46	96.07
19B2648665	Normal	16	51	32	40.89	76.57	2.75	95.21
19B2648671	Normal	20	54	30	41.98	75.77	1	97.47
19B2648680	Normal	16	67	36	40.74	72.5	0.94	96.79
19B2648682	Normal	19	64	31	41.15	77.72	2.25	97.88
19B2648698	Normal	15	56	36	40.06	75.91	1.59	99.01
19B2648708	Normal	16	53	36	40.54	74.79	1.28	98.35
19B2648762	Normal	19	57.5	25	40.64	76.17	2.13	97.81
19B2648764	Normal	14	56	38	40.03	75.88	1.3	98.77
19B2648771	Normal	13	53.6	35	41.67	74.89	1.95	97.71
19B2648772	Normal	14	73	31	40.48	74.41	1.16	98.62
19B2648737	Normal	18	58	34	40.49	75.18	1.14	98.3
19B2648789	Normal	16	51	37	40.44	75.12	1.49	97.67
19B2648799	Normal	13	54.1	32	40.37	75.06	1.49	98.83
19B2648800	Normal	15	52	35	39.02	76.56	2.73	96.46
19B2648802	Normal	14	58.5	28	42.53	76.22	1.45	95.36
19B2648788	Normal	17	58	37	40.04	75.15	1	96.06
19B2648148	Normal	13	62.5	29	40.03	74.82	1.66	98.93
19B2648166	Normal	19	69	35	40.24	75.15	1.27	98.86
19B2648168	Normal	12	53.1	31	41.31	73.51	1.25	97.2
19B2648169	Normal	12	59	39	41.81	76.08	1.54	95.09
19B2648171	Normal	13	49.8	31	40.19	75.52	1.21	98.81
19B2648833	Normal	14	46	29	40.08	75.53	1.75	98.87
19B2648835	Normal	16	61.5	38	40.18	75.32	1.8	98.88
19B2648838	Normal	14	76	42	40.17	75.21	1.24	98.64
19B2648918	Normal	20	55.5	33	40.2	75.91	0.75	97.54
19B2648920	Normal	17	53	38	40.43	75.07	1.25	96.95
19B2648925	Normal	18	55	34	40.25	74.89	1.55	99.06
19B2648926	Normal	16	55	31	40.53	75.12	1.19	98.38
19B2648952	Normal	17	56	35	39.96	75.69	1.28	98.7
19B2648959	Normal	14	51.5	38	39.66	71.81	0.48	96.01
19B2648961	Normal	16	52	30	40.79	74.32	0.93	96.4
19B2648969	Normal	14	70.5	31	41.55	75.39	2.73	98.96
19B2647719	Normal	16	55	37	39.81	75.85	1.51	98.89
19B2647727	Normal	21	63.1	34	39.26	71.42	0.66	94.92
19B2647728	Normal	20	52.5	31	39.97	75.84	1.8	98.87
19B2647740	Normal	20	53.5	31	41.74	77.02	0.6	99.11
19B2647083	Normal	20	62	34	40.57	75.14	1.6	96.35
19B2647087	Normal	19	42.5	32	40.6	75.28	1.47	96.25
19B2647088	Normal	13	57	35	40.12	75.66	2.26	98.49
19B2647090	Normal	17	67	37	40.09	76.99	1.82	95.4
19B2647092	Normal	18	45	30	41.87	72.5	2.91	97.63
19B2647098	Normal	17	70	32	39.92	74.06	0.76	97.5
19B2647117	Normal	13	55	24	40.08	75.18	1.83	98.41
19B2647118	Normal	16	53	36	40.64	75.46	1.12	96.86
19B2649539	Normal	17	45	38	40.49	75.86	1.42	98.05
19B2649562	Normal	17	60	30	40.28	75.79	1.44	98.91
19B2649637	Normal	19	75	32	42.27	73.89	0.54	99.1
19B2649646	Normal	16	60	37	40.35	75.89	1.49	98.78
19B2649648	Normal	17	47	29	40.52	76.01	1.22	98.23
19B2649651	Normal	13	50	33	39.87	71.57	1.8	95.44
19B2649368	Normal	17	60	35	41.3	75.63	2.71	95.27
19B2649404	Normal	14	54	35	40.01	75.98	1.68	98.87
19B2649405	Normal	13	66.1	36	39.91	76	1.61	98.84
19B2649407	Normal	12	66	31	40.24	76.33	1.36	98.88
19B2649410	Normal	17	68	37	40.95	76.22	1.06	94.73
19B2649412	Normal	17	53.5	27	40.23	75.78	1.16	98.85
19B2649138	Normal	16	67	37	40.11	75.77	1.37	98.85
19B2649157	Normal	22	60	33	40.77	71.17	0.71	97.44
19B2649816	Normal	12	60	37	40.58	75.2	1.42	98.65
19B2649821	Normal	22	80	34	40.45	74.92	1.56	97.67
19B2649824	Normal	12	70	33	40.91	71.37	1.27	95.58
19B2649849	Normal	18	46.3	32	39.85	73.08	1.12	95.05
19B2649874	Normal	19	45	35	40.03	74.98	1.94	98.77
19B2649876	Normal	13	50	39	40.2	75.24	1.64	98.82
19B2649878	Normal	17	54.5	38	40.91	74.3	1.28	97.88
19B2649896	Normal	20	75	39	42.33	70.72	0.75	97.88
19B2649856	Normal	20	51	31	40.32	72.87	1.99	95.77
19B2649857	Normal	15	65	36	39.81	75.52	1.99	98.76
19B2649682	Normal	16	49	31	40.54	75.37	1.56	98.91
19B2649691	Normal	20	50	29	40.47	75.98	1.29	98.68
19B2649692	Normal	12	0	34	40.65	75.68	1.44	98.88
19B2649694	Normal	16	52	32	40.77	74.04	1.56	98.67
19B2649712	Normal	20	66	28	40.21	75.69	1.51	98.95
19B2649717	Normal	14	57	35	40.78	75.41	1.38	98.06
19B2649720	Normal	13	56	36	42.37	71.62	1.32	97.19
19B2649722	Normal	20	48	30	39.28	71.16	1.93	97.87
19B2649745	Normal	16	57	34	39.79	72.13	2.6	98.83
19B2649710	Normal	23	56.5	24	40.43	75.35	0.98	96.02
19B2649273	Normal	12	71	33	40.17	75.29	1.67	99
19B2649281	Normal	21	64	33	40.29	75.61	1.36	98.81
19B2649449	Normal	14	52	32	39.88	75.62	1.51	98.74
19B2649455	Normal	18	55	38	40.41	75.37	1.52	98.79
19B2649420	Normal	19	61	37	40.43	75.65	1.68	98.78
19B2649496	Normal	21	66	34	42.18	73.4	1.54	97.39
19B2649498	Normal	12	58.5	37	39.88	75.52	1.36	98.71
19B2649500	Normal	15	0	37	41.42	73.19	0.68	96.31
19B2649501	Normal	15	61	27	40.53	74.71	1.54	98.83
19B2649279	Normal	13	57	36	39.98	75.69	1.46	98.86
19B2649327	Normal	16	61	38	40.4	74.54	1.26	98.82
19B2649564	Normal	17	58	32	40.83	74.67	1.5	97.97
19B2649565	Normal	15	55	39	39.92	74.84	1.76	98.72
19B2649572	Normal	13	64	35	40.57	74.81	1.72	98.11
19B2649573	Normal	21	58	28	39.22	72.56	1.68	99.09
19B2649574	Normal	25	60.5	33	40.02	74.37	1.38	98.66
19B2649575	Normal	21	53	30	41.73	76.82	1.26	98.19
19B2649578	Normal	15	47	29	39.82	75.83	2.58	98.57
19B2649599	Normal	13	57	36	40.49	74.82	1.38	98.63
19B2649750	Normal	20	55	30	40.7	75.7	0.97	96.93
19B2649772	Normal	20	68	28	40.54	75.13	1.2	97.41
19B2649773	Normal	20	67.5	31	40.37	75.11	1.31	98.98
19B2649774	Normal	16	61.5	31	40.88	74.93	1.14	97.89
19B2649778	Normal	15	62	35	40.29	75.31	1.36	98.98
19B2649779	Normal	13	49	30	40.61	75.16	1.11	98.47
19B2649799	Normal	15	52	37	40.84	73.73	1.34	98.75
19B2649803	Normal	21	56	37	40.68	75.15	1.15	97.9
19B2649308	Normal	13	52.6	30	39.94	75.5	1.51	98.75
19B2649331	Normal	13	77.5	42	40.48	75.72	1.22	98.69
19B2649334	Normal	16	56	32	40.31	75.17	1.5	98.99
19B2649357	Normal	13	65	39	40.87	74.57	2.91	95.83
19B2649363	Normal	13	61	33	40.47	75.08	1.32	98.98
19B2649365	Normal	14	57	32	40.36	75.72	1.47	98.94
19B2649325	Normal	20	60	33	40.27	77.47	2.79	96.98
19B2649173	Normal	17	63	34	40.36	75.57	1.2	98.73
19B2649174	Normal	18	58.8	27	40.28	75.48	1.24	98.78
19B2649219	Normal	13	57	35	40.8	75.3	1.48	98.84
19B2649221	Normal	15	50	40	40.56	75.11	1.22	98.75
19B2649224	Normal	16	57.1	32	40.54	75.09	1.18	98.77
19B2649225	Normal	16	49	38	40.18	75.58	1.37	98.84
19B2649231	Normal	15	56	36	40.51	75.58	1.4	98.83
19B2649234	Normal	21	56.5	34	41.84	76.22	0.62	95.34
20B2640113	Normal	15	46.5	35	40.34	73.34	1.75	96.62
20B2640117	Normal	13	58	36	39.96	75.24	1.25	98.91
20B2640118	Normal	16	47	29	40.47	75.39	1.16	98.97
20B2640119	Normal	14	53	29	39.29	73.7	1	97.02
20B2640144	Normal	16	62.5	33	40.23	74.9	1.89	98.78
20B2640151	Normal	14	50	36	39.56	75.42	1.79	98.9
20B2640155	Normal	17	61.9	32	39.88	74.97	2.61	98.85
20B2640156	Normal	14	58	35	40.14	75.22	2.19	98.88
20B2640158	Normal	16	74	35	41.58	75.01	2.75	96.77
20B2640161	Normal	13	53	36	40.65	76.02	0.8	95.34
19B2670501	Normal	22	58.5	34	42.04	76.38	2.87	94.72
19B2670503	Normal	17	67	27	40.41	74.98	1.3	98.47
19B2670505	Normal	15	58	37	40.11	75.2	1.84	98.91
19B2670507	Normal	20	64	35	40.56	74.92	1.53	98.85
19B2670330	Normal	20	62	34	40.52	75.38	1.1	98.74
19B2670337	Normal	16	52	29	40.97	74.69	1.02	98.82
19B2670341	Normal	21	55	26	40.41	75.39	0.96	98.72
19B2670355	Normal	16	55	35	41.39	73.04	1.78	96.23
19B2670356	Normal	16	49	30	40.61	76.06	1.06	98.81
19B2670388	Normal	12	62	37	40.24	75.66	0.98	98.82
19B2670353	Normal	13	49	30	41.69	73.74	0.47	97.4
20B2640630	Normal	12	54.5	28	39.92	73.21	0.68	97.87
20B2640640	Normal	15	47	37	40.52	74.96	1.53	98.42
20B2640167	Normal	12	56.5	35	40.4	74.84	1.71	98.8
20B2640209	Normal	16	70	35	39.78	75.08	2.27	98.74
20B2640210	Normal	16	63	36	39.76	75.02	1.99	98.71
20B2640211	Normal	19	58	34	40.42	75.03	1.76	98.7
20B2640212	Normal	16	56	35	40.04	76.22	2.47	96.63
20B2640214	Normal	15	60	32	40.52	74.32	1.8	98.8
19B2649898	Normal	15	46	27	40.6	75.74	1.08	98.62
19B2649923	Normal	13	61.5	33	40.1	76.12	1.28	98.56
19B2649925	Normal	16	58	37	41.58	74.1	0.69	95.81
19B2649935	Normal	13	71.4	32	40.9	75.5	1.28	98.7
19B2649937	Normal	17	72.8	37	40.16	76.42	1.32	98.63
19B2670405	Normal	16	49	34	40.35	75.64	1.3	98.78
19B2670409	Normal	12	55.6	31	40.24	76.04	1.31	98.72
19B2670411	Normal	13	51.5	30	40.05	75.99	1.37	98.75
19B2670415	Normal	12	62.6	35	40.11	75.95	1.35	98.71
19B2670417	Normal	14	68	28	40.35	76.28	0.71	98.84
19B2670420	Normal	12	67	37	40.31	71.86	2.48	98.34
19B2670453	Normal	16	50.4	39	40.61	75.59	1.35	98.8
19B2670454	Normal	17	73	34	39.98	76.06	1.12	98.73
19B2670462	Normal	16	52	34	41.66	76.04	1.81	98.11
19B2670464	Normal	14	47.5	35	40.61	75.61	1.15	98.8
19B2670466	Normal	13	51	34	40.15	75.87	1.35	98.76
19B2670467	Normal	14	59	32	40.12	75.38	1.38	98.84
19B2670469	Normal	15	50.8	33	40.14	75.74	1.15	98.8
19B2670470	Normal	16	61	37	40.14	75.9	1.32	98.73
19B2670445	Normal	12	58	32	40.28	75.07	1.23	98.74
19B2670655	Normal	17	56.3	32	39.94	75.6	1.26	98.81
19B2670656	Normal	16	61.5	37	40.34	75.58	1.35	98.71
19B2670657	Normal	13	60	38	40.72	75.14	1.38	98.09
19B2670658	Normal	15	60	31	39.77	77.76	2.71	98.7
19B2670659	Normal	16	68	36	40	75.62	1.54	98.78
19B2670663	Normal	16	50	31	40.35	75.55	1.18	97.37
20B2640469	Normal	15	47.5	33	40.53	74.76	0.93	97.28
20B2640496	Normal	15	62	35	40.76	75.31	0.88	98.4
20B2640497	Normal	22	46.5	34	40.37	75.5	1.2	99.16
20B2640499	Normal	13	62	36	40.06	75.48	1.06	98.27
20B2640483	Normal	13	53	35	40.4	75.63	0.95	98.73
19B2649968	Normal	16	59	43	40.35	75.74	1.19	98.81
19B2649989	Normal	18	60	30	40.47	75.65	1.27	98.84
19B2649978	Normal	20	69	34	40.4	71.22	0.6	98.99
19B2670578	Normal	13	58.5	32	42.37	75.03	1.08	94.9
19B2670588	Normal	13	52	35	40.35	75.14	1.27	98.62
19B2670589	Normal	13	52	29	40.2	75.67	1.47	98.87
19B2670592	Normal	13	50	30	42.58	71.45	2.71	98.06
19B2670595	Normal	14	55	33	40.16	75.37	1.5	98.76
19B2670597	Normal	12	70	37	40	74.85	1.44	98.87
19B2670598	Normal	17	65	39	40.3	74.93	0.94	98.03
19B2670572	Normal	16	60	36	40.28	75.07	1.39	98.57
19B2670021	Normal	17	60	28	40.14	75.6	0.75	98.96
19B2670022	Normal	16	63	39	39.27	75.61	1.65	95.77
19B2670023	Normal	13	55	29	39.94	75.89	1.09	98.95
19B2670040	Normal	16	55	29	41.8	77.53	1.65	96.64
19B2670068	Normal	22	54	30	42.45	73.67	1.54	94.86
19B2670033	Normal	16	57	37	40.58	74.08	1	98.9
19B2670166	Normal	16	53.5	34	39.91	75.04	1.72	98.88
19B2670186	Normal	16	53.5	29	40.35	74.19	1.29	98.68
19B2670189	Normal	14	66	30	40.57	75.03	1.02	98.74
19B2670199	Normal	12	42	31	40.3	71.44	1.33	96.41
19B2670200	Normal	16	60.5	40	39.79	75.14	1.13	98.76
19B2670201	Normal	20	65	28	40.48	75.19	1.25	98.72
19B2670213	Normal	14	47	34	39.58	76.45	2.27	96.66
19B2670098	Normal	13	68	30	42.37	74.69	0.56	95.56
19B2670133	Normal	16	55	40	40.56	75.6	1.23	99.08
19B2670134	Normal	20	54	31	41.55	73.19	1.64	96.95
19B2670153	Normal	15	60.5	28	40.82	71.4	1.35	98.04
19B2670155	Normal	13	52	32	42.07	76.55	2.23	97.25
19B2649823	Normal	20	80.5	33	39.82	75.38	1.74	98.69
20B2640234	Normal	20	61	31	40.32	75.39	1.31	98.97
20B2640237	Normal	14	58	35	42.55	71.64	0.54	98.66
20B2640221	Normal	16	51	31	39.86	75.62	1.49	96.09
20B2640682	Normal	16	63.3	35	40.8	75.54	0.91	97.72
20B2640687	Normal	14	53.5	33	40.04	75.99	1.12	99.06
20B2640691	Normal	15	58.5	28	40	76	1.66	99.06
20B2640692	Normal	16	45	37	41.85	77.73	2.34	95.53
20B2640695	Normal	14	56	38	40.47	76.14	1.37	98.25
20B2640698	Normal	15	62	37	40.27	72.23	0.4	95.86
20B2640699	Normal	13	53	29	40.19	75.64	0.94	98.98
20B2640700	Normal	19	57.5	32	40.51	75.54	1.01	98.37
20B2641026	Normal	16	66	31	40.25	74.62	1.09	97.39
20B2641057	Normal	17	48.5	32	39.05	70.96	2.33	96.59
20B2641058	Normal	18	67	29	39.49	76.06	1.48	98.91
20B2641032	Normal	14	45	34	39.73	76.04	1.56	98.59
20B2640371	Normal	21	64.4	30	40.45	73.89	0.95	98.63
20B2640379	Normal	13	64	41	40.14	75.34	1.08	98.7
20B2640382	Normal	13	49.5	32	40.2	75.2	1.41	98.73
20B2640386	Normal	13	61.5	36	40.14	75.54	1.07	98.62
20B2640358	Normal	17	66	32	40.34	75.07	0.88	98.63
20B2640277	Normal	24	64.5	30	40.56	74.71	0.99	97.37
20B2640278	Normal	16	55.3	32	40.15	75.34	1.2	98.78
20B2640284	Normal	16	47.4	31	42	71	0.9	95.31
20B2640287	Normal	17	53.2	27	42.49	75.86	2.6	96.85
20B2640293	Normal	12	55	36	42.32	76.54	1.58	95.47
20B2640294	Normal	18	70	28	40.22	74.46	2.46	96.66
20B2640296	Normal	13	55	35	40.59	71.78	1.54	97.82
20B2640299	Normal	20	60	33	40.29	75.72	1.05	98.01
20B2640324	Normal	12	59	34	39.6	74.68	2.75	94.84
20B2640332	Normal	13	55.5	36	40.33	74.68	1.4	99
19B2670690	Normal	14	55	38	40.22	75.55	1.34	99.09
19B2670695	Normal	16	55	26	39.37	74.43	0.44	95.45
20B2640001	Normal	14	52	26	41.11	74.5	0.96	97.41
20B2640004	Normal	13	48	36	39.02	74.21	1.08	97.64
20B2640005	Normal	13	50.5	30	40.45	75.05	1.36	99.04
20B2640007	Normal	13	65	33	39.64	75.73	1.85	98.55
20B2640012	Normal	12	55.5	35	40.12	75.49	1.43	98.9
19B2670683	Normal	15	50	34	40.26	75.46	1.23	98.9
20B2640725	Normal	16	61.8	36	39.28	74.23	2.19	98.61
20B2640708	Normal	14	61.8	37	39.52	72.59	2.53	99
20B2640910	Normal	14	51	35	42.08	75.86	2.45	95.16
20B2640923	Normal	18	47	30	40.23	75.12	1.2	98.55
20B2640934	Normal	13	62	37	40.29	75.2	1.13	98.63
20B2640935	Normal	15	65	35	40.01	74.68	1.54	96.56
20B2640937	Normal	16	68	38	41.34	75.83	1.62	96.04
20B2640940	Normal	12	55	33	39.55	72.34	2.73	96.1
20B2640941	Normal	15	51	31	39.28	77.72	2.61	94.77
20B2640942	Normal	13	59	36	40.23	74.7	1.21	98.59
20B2640945	Normal	13	50	30	40.62	72.21	2.74	97.99
20B2640946	Normal	13	94	33	40.93	74.5	0.92	97.3
20B2640748	Normal	16	56	34	39.85	74.97	1.38	98.86
20B2640750	Normal	13	67	35	40.18	75.21	1.05	98.68
20B2640751	Normal	16	71	41	40.32	75.08	1.01	98.81
20B2640770	Normal	14	40	29	42.57	71.62	0.96	98.79
20B2640790	Normal	15	65	40	40.62	75.35	0.76	97.52
20B2640793	Normal	16	75.5	35	39.79	75.57	1.3	99.04
20B2640797	Normal	16	56	35	40.38	75.14	0.99	97.68
20B2640803	Normal	16	58	37	42.57	72.55	1.69	98.06
20B2640804	Normal	15	53	31	40.76	74.63	1.13	98.85
20B2640035	Normal	14	58	30	40.18	75.38	1.13	98.44
20B2640037	Normal	17	46.5	30	40.05	75.99	1.06	98.83
20B2640038	Normal	15	59	35	42.06	77.54	2.42	97.85
20B2640041	Normal	14	53.2	31	40.29	75.22	1.09	98.99
20B2640046	Normal	17	62	29	40.9	75.16	0.86	97.16
20B2640048	Normal	17	55.5	28	41.28	76.62	0.7	95.32
20B2640053	Normal	14	53	35	40.61	75.04	1.11	97.75
20B2640096	Normal	14	66.8	39	40.09	76.27	1.25	98.98
20B2640099	Normal	15	51.5	28	40.64	75.83	0.79	97.35
20B2640101	Normal	16	53	34	40.62	75.29	0.98	97.8
20B2640103	Normal	16	49	41	40.44	75.71	0.9	99.01
20B2640104	Normal	14	61	30	40.69	75.74	0.91	98.03
20B2641092	Normal	20	78.2	35	40.08	75.38	1.05	98.39
20B2641078	Normal	17	63	35	42.55	72.6	2.12	95.75
20B2640819	Normal	12	55	27	40.32	75.84	1.37	98.79
20B2640820	Normal	16	0	33	40.66	74.94	0.41	97.57
20B2640828	Normal	15	62	24	40.37	75.33	1.36	98.8
20B2640854	Normal	13	68.3	36	40.47	75.51	1.15	98.81
20B2640818	Normal	19	65	32	40.71	72.2	0.99	99.29
20B2640871	Normal	12	51	33	40.64	75.26	1.25	98.78
20B2640881	Normal	15	66	30	40.2	75.64	1.23	98.76
20B2640884	Normal	15	78	38	40.67	74.99	0.89	98.65
20B2640886	Normal	13	47.5	36	40.33	75.5	1.29	98.81
20B2640889	Normal	20	75.5	33	41.75	72.27	1.53	96.47
20B2640893	Normal	20	57	33	40.36	75.36	1.32	98.84
20B2641262	Normal	21	67	33	40.3	74.88	1.3	98.77
20B2641264	Normal	16	52	24	40.51	74.65	1.28	98.78
20B2641285	Normal	13	56.5	33	40.49	72.89	2.71	98.1
20B2641288	Normal	21	67	32	40.16	75.29	1.24	98.78
20B2640404	Normal	13	52.3	32	42.41	71.69	1.91	98.82
20B2640406	Normal	13	58	38	39.96	76.08	1.2	98.63
20B2640407	Normal	13	60	35	42.37	73.11	1.54	96.52
20B2640408	Normal	15	50	31	42.05	77.12	1.29	97.64
20B2640409	Normal	19	71	27	40.14	72.74	1.86	95.98
20B2640416	Normal	15	54	37	40.34	75.83	1.06	98.68
20B2640440	Normal	15	61.5	33	40.21	75.74	1.27	98.69
20B2640441	Normal	14	50	24	40.18	75.41	1.37	98.64
20B2640442	Normal	19	64.5	34	40.47	76	0.93	98.72
20B2642381	Normal	14	66	37	41.85	74.61	2.12	96.57
20B2642383	Normal	15	59	33	40.02	75.34	1.86	98.89
20B2642384	Normal	17	55	35	41.98	70.71	1.08	99.12
20B2642385	Normal	18	60	37	40.64	71.71	2.56	95.42
20B2642405	Normal	15	48	37	40.53	75	1.38	98.01
20B2642408	Normal	13	56	33	40.51	75.28	1.41	98.08
20B2642410	Normal	16	0	28	40.15	71.12	2.02	98.9
20B2642436	Normal	19	63	29	40.34	77.29	1.77	95.07
20B2642416	Normal	20	74	31	40.09	75.54	1.25	98.67
20B2642419	Normal	18	54.4	30	40.62	74.72	2.64	95.91
20B2641677	Normal	16	60	34	40.25	75.76	1.17	98.72
20B2641992	Normal	16	73	37	40.36	75.71	1.04	99
20B2641994	Normal	12	55	30	40.67	75.3	0.9	99.02
20B2641997	Normal	17	63	29	40.13	75.4	1.01	99
20B2642006	Normal	20	62.5	32	40.32	75.62	1.05	99.04
20B2642009	Normal	16	67	37	40.28	75.34	1.04	98.98
20B2642048	Normal	18	56	40	40.41	75.35	1.24	98.92
20B2642051	Normal	12	53	26	39.12	77.53	0.68	95.66
20B2642057	Normal	17	63	38	39.41	71.81	0.89	99.09
20B2642058	Normal	18	61	35	40.09	75.91	0.97	98.8
20B2642059	Normal	15	0	31	41.09	73.08	0.43	96.32
20B2642069	Normal	16	59	28	40.32	75.2	1.1	98.93
20B2642080	Normal	13	52.2	31	40.35	75.66	0.95	99.11
20B2642112	Normal	24	65.5	31	40.59	74.84	0.8	98.54
20B2642114	Normal	13	64	31	39.79	76.18	1.09	98.84
20B2642115	Normal	13	45	34	40.82	74.7	1.12	98.81
20B2642121	Normal	21	53.5	32	39.45	76.88	1.98	95.16
20B2642089	Normal	15	59	39	38.98	73.17	1.35	97.68
20B2642090	Normal	13	53	33	40.89	77.13	0.75	98.2
20B2640532	Normal	13	43.5	36	41.63	72.77	2.52	96.49
20B2640549	Normal	16	50	32	40.76	73.18	2.12	95.93
20B2640551	Normal	14	55	33	40.68	73.77	0.86	98.25
20B2640552	Normal	15	67	36	39.76	74.25	1.3	98.79
20B2640563	Normal	18	48	36	40.26	73.85	1.47	98.75
20B2640527	Normal	14	57.5	28	39.51	75.42	1.61	98.75
20B2640528	Normal	13	50.2	25	40.01	74.85	1.91	98.76
20B2640580	Normal	12	52	36	40.35	74.46	1.36	98.8
20B2640605	Normal	19	52	29	40.23	73.94	1.84	97.57
20B2640607	Normal	12	56	35	40.37	74.3	1.61	98.96
20B2641868	Normal	16	57	33	40.08	73.11	1.48	97.47
20B2641870	Normal	13	49	27	40.04	75.13	2.64	97.06
20B2641880	Normal	12	52	32	38.99	71.81	0.63	95.99
20B2641883	Normal	17	58	32	40.17	75.33	1.48	98.93
20B2641884	Normal	15	64	23	39.96	75.41	1.45	98.86
20B2641885	Normal	16	64.5	36	39.44	76.43	2.85	96.73
20B2641895	Normal	16	71.5	28	40.15	72.86	1.29	95.42
20B2641896	Normal	15	52	32	38.96	72.6	2.37	98.23
20B2641902	Normal	16	66	37	40.34	75.14	1.18	98.97
20B2641903	Normal	21	66	28	41.13	76.17	0.62	97.59
20B2641926	Normal	15	59.5	38	40.78	74.42	1.14	97.97
20B2641931	Normal	15	58	38	40.7	74.96	1.14	98.84
20B2641939	Normal	17	55	38	39.27	77.73	2.43	97.51
20B2641940	Normal	15	46.5	32	40.16	72.89	1.72	94.92
20B2641943	Normal	14	64	27	40.85	74.24	0.94	98.34
20B2641944	Normal	14	49	39	39.92	74.92	1.3	99.09
20B2641945	Normal	14	64	30	39.35	72	0.86	97.58
20B2641946	Normal	15	56	31	40.68	74.54	1.68	98.61
20B2641947	Normal	22	65	29	41.07	72.28	0.76	98.87
20B2641801	Normal	16	53	34	40.74	74.33	1.44	98.85
20B2641805	Normal	12	56.5	32	40.29	74.61	1.47	98.29
20B2641841	Normal	20	80	28	39.68	73.89	0.77	97.34
20B2641703	Normal	16	58	40	40.53	74.33	1.82	99.06
20B2641725	Normal	18	59	38	40.08	75.57	1.21	95
20B2641700	Normal	16	74	39	40.41	72.81	0.91	97.46
20B2641396	Normal	16	58	26	41.95	75.11	1.45	98.6
20B2641401	Normal	19	55	28	40.69	74.74	1.32	98.9
20B2640965	Normal	18	68.5	33	41.04	74.86	1.4	98.83
20B2640970	Normal	19	57	32	40.59	76.72	0.82	97.68
20B2640995	Normal	13	56	31	41.62	74.28	1.58	98.87
20B2640996	Normal	16	60	38	41.1	74.27	1.31	98.75
20B2641006	Normal	19	57.5	32	41.83	74.42	1.18	98.78
20B2641007	Normal	18	70	35	41.13	74.5	1.25	98.84
20B2641021	Normal	17	54	28	41.33	74.66	1.3	98.83
20B2641022	Normal	20	63	33	39.39	75.78	2.76	98.13
20B2642672	Normal	15	50	36	40.64	74.72	2.64	97.82
20B2642707	Normal	16	65	39	40.38	75.88	1.56	99.05
20B2642717	Normal	14	53	37	41.16	74.98	1.44	99.04
20B2641441	Normal	17	57.5	31	40.89	74.76	1.05	98.9
20B2641446	Normal	15	57	36	40.25	75.88	1.27	98.91
20B2641447	Normal	19	58	30	40.12	75.72	2.44	97.85
20B2641449	Normal	16	58	35	42.33	76.49	2.2	96.27
20B2641450	Normal	17	55	39	40.33	74.92	1.61	98.99
20B2641454	Normal	17	0	35	40.52	75.52	1.35	96.81
20B2641459	Normal	12	58	36	40.78	75.14	1.06	98.95
20B2641425	Normal	16	60	39	40.94	75.13	1.18	98.85
20B2641310	Normal	13	0	27	40.4	74.69	1.53	99
20B2641314	Normal	17	65	37	40.63	76.71	1.31	99.14
20B2641328	Normal	20	53	27	40.16	74.54	1.39	97.82
20B2641333	Normal	16	67.5	38	40.92	74.39	1.11	98.09
20B2641335	Normal	16	58.5	39	40.98	74.69	1.28	98.99
20B2641336	Normal	16	81.2	29	41.33	74.42	1.15	98.75
20B2641355	Normal	13	56	36	40.44	76.18	2.16	95.81
20B2641356	Normal	16	71.5	37	40.53	74.08	1.57	99.02
20B2641359	Normal	20	54	31	42.29	71.62	0.93	96.7
20B2641370	Normal	12	52	32	41.07	74.68	1.39	98.46
20B2641341	Normal	15	54.5	36	39.44	72.61	2.19	95.19
20B2641345	Normal	15	57.5	37	40.6	73.75	1.35	96.86
20B2641618	Normal	15	59.5	35	42.45	77.43	1.04	98.71
20B2641620	Normal	16	48	33	40.82	75.44	1.21	98.81
20B2641621	Normal	13	64	31	40.94	75.03	1.38	98.83
20B2641623	Normal	14	60	39	41.26	75.22	1.13	98.82
20B2641627	Normal	12	52	37	40.56	75.82	1.36	98.8
20B2641613	Normal	21	61.5	28	41.69	73.03	1.78	95.98
20B2641614	Normal	14	56	32	41.64	77.36	0.71	95.73
20B2642482	Normal	17	45	24	38.94	77.64	0.46	98.93
20B2642484	Normal	19	64	32	41.76	74.88	0.94	98.21
20B2642485	Normal	16	56.5	34	40.23	75.73	1.16	99.04
20B2642486	Normal	22	73	31	39.62	76.06	0.82	98.04
20B2642490	Normal	16	69	38	40.68	75.98	1.33	98.98
20B2642492	Normal	13	57	31	42.55	76.45	0.84	96.34
20B2642494	Normal	14	72	35	41.46	74.79	1.31	98.89
20B2642496	Normal	15	56.5	32	40.94	75.31	1.52	98.78
20B2641132	Normal	19	69	33	40.46	75.79	1.41	98.84
20B2641133	Normal	12	65	27	40.62	75.23	1.46	98.41
20B2641142	Normal	14	55	35	40.39	75.32	1.34	98.95
20B2641147	Normal	16	61	35	39.78	77.35	1.56	99.11
20B2641167	Normal	16	53	31	40.35	75.34	1.38	98.86
20B2641125	Normal	14	68	29	39.94	76.15	1.66	98.89
20B2642518	Normal	23	67	38	40.8	75.29	1.3	98.86
20B2641673	Normal	16	48.5	30	40.59	75.72	1.36	98.81
20B2641674	Normal	19	64	33	38.99	75.41	2.36	98.16
20B2641676	Normal	15	49	30	40.84	74.4	1.3	98.77
20B2641679	Normal	16	70	33	40.88	75.75	1.26	98.83
20B2641695	Normal	20	81.5	31	40.47	75.47	1.07	98.68
20B2641656	Normal	16	54	37	40.97	75.24	1.1	98.71
20B2641657	Normal	23	59.5	32	40.39	75.67	1.22	98.78
20B2641659	Normal	14	54.5	37	40.89	75.27	0.87	98.82
20B2641179	Normal	21	58	32	40.71	75.04	0.92	98.64
20B2641187	Normal	16	51.6	39	40.82	74.39	0.94	98.64
20B2641190	Normal	17	69.5	38	40.32	74.86	1.25	98.68
20B2641173	Normal	12	67.5	36	40.23	75.52	1.1	98.68
20B2641233	Normal	16	73	29	40.72	74.98	1.07	98.55
20B2641240	Normal	16	47.5	31	42.24	74.91	2.16	97.2
20B2641241	Normal	19	65	35	41.39	74.27	1.03	98.57
20B2641245	Normal	16	55	31	41.01	77.23	2.79	96.47
20B2641250	Normal	16	55.7	36	40.38	75.24	1.43	98.62
20B2641255	Normal	12	48	38	41.17	73.88	1.06	98.57
20B2641257	Normal	13	56	30	39.12	74.45	0.84	96.44
20B2641498	Normal	18	50	29	39.71	72.79	0.98	95.82
20B2641500	Normal	17	52	34	40.79	76.49	0.92	95.97
20B2641507	Normal	20	53	28	40.58	75.4	1.49	99.18
20B2641512	Normal	18	66.6	33	39.7	75.25	1.74	95.05
20B2641514	Normal	16	56	39	40.21	73.31	1.74	95.63
20B2641476	Normal	20	82.5	34	40.64	75.42	0.97	99.07
20B2642749	Normal	19	63	26	39.82	75.72	1.78	96.21
20B2642795	Normal	16	69	39	38.93	72.17	1.29	99.06
20B2642541	Normal	18	57	37	41.32	76.91	2.23	97.91
20B2642543	Normal	17	57	35	40.67	75.47	1.17	99.06
20B2642545	Normal	16	55	33	40	76.93	2	97.82
20B2642548	Normal	20	74	31	40.7	70.75	1.04	95.65
20B2642576	Normal	26	75	27	41.62	76.6	2.64	98.78
20B2642539	Normal	13	69	29	40.48	74.46	0.81	96.19
19B2670216	Normal	17	67.5	36	40.35	75.53	1.18	97.77
19B2670218	Normal	21	60.5	32	40.07	75.05	1.19	98.68
19B2670246	Normal	16	61	39	39.65	75.68	1.1	98.6
19B2670247	Normal	16	52	36	42.35	72.91	0.89	95.9
19B2670248	Normal	16	62	36	39.08	72.48	2.32	97.52
19B2670249	Normal	16	65	33	40.76	74.09	1.12	97.54
20B2642238	Normal	21	61	35	40.51	75.03	1.7	99
20B2642253	Normal	21	51	32	40.75	76.96	2.59	95.94
20B2642262	Normal	18	59	30	40.59	75.5	1.56	99.04
20B2642145	Normal	13	50	30	40.67	75	1.25	98.96
20B2642153	Normal	16	65	38	41.14	74.65	1.19	97.9
20B2642184	Normal	16	74.5	34	40.1	75.55	1.1	98.41
20B2642193	Normal	17	57	35	40.48	75.4	1.02	98.95
20B2642194	Normal	14	62	33	40.6	76.9	0.54	95.96
20B2642211	Normal	13	51	37	39.85	75.94	1.19	99.07
20B2642217	Normal	12	47	31	40.54	75.14	1.29	99.03
20B2642588	Normal	15	61	29	40.97	75.4	0.93	98.83
20B2642589	Normal	17	61	35	40.27	75.38	1.2	99.02
20B2642614	Normal	15	67	40	40.26	75.8	1.27	99.08
20B2642623	Normal	16	47	33	40.77	75.14	1.25	98.68
20B2642649	Normal	21	55	29	40.16	75.59	1.22	98.97
20B2642661	Normal	13	55	33	40.17	75.78	1.16	98.95
20B2642296	Normal	18	60	29	39.32	70.92	2.81	98.26
20B2641743	Normal	15	63	36	39.11	77.27	1.7	96.7
20B2641753	Normal	12	50	37	41.42	72.43	1.68	98.25
20B2642799	Normal	12	64	30	40.57	75.35	1.45	99.02
20B2642803	Normal	14	46.6	33	39.83	77.34	2.79	94.76
20B2642807	Normal	13	51	34	41.48	72.13	0.42	97.54
20B2642816	Normal	14	63	33	40.72	75.46	0.82	97.5
19B2670270	Normal	15	48.2	36	39.63	75.71	1.54	99.06
19B2670272	Normal	16	84	27	39.94	75.82	1.1	98.89
19B2670299	Normal	16	83	31	40.3	75.12	0.86	97.5
19B2670300	Normal	14	45.5	29	41.13	71.89	0.62	97.28
19B2670303	Normal	12	66	29	40.6	74.88	0.87	98.74
19B2670327	Normal	13	59	39	40.68	74.5	1.05	98.3
20B2641533	Normal	13	68	36	39.52	73.26	2.3	98.67
20B2641543	Normal	19	63.3	33	41.74	70.94	1.43	95.81
20B2641557	Normal	15	52	32	40.72	74.17	1.13	99.12
20B2641560	Normal	13	63	25	40.48	75.08	1.1	99.08
20B2641588	Normal	13	65	35	41.35	74.68	0.97	98.06
20B2641593	Normal	12	45	38	40.23	75.25	1.18	99.23
20B2642329	Normal	14	59	36	39.94	74.86	2.21	99.21
20B2642331	Normal	13	57.5	44	40.57	72.76	0.89	97.28
20B2642334	Normal	14	61	34	40.86	75.08	1.13	98.45
20B2642335	Normal	13	0	34	40.9	74.29	1.07	97.24
20B2642338	Normal	20	71.8	32	40.4	75.09	1.66	99.19
20B2642341	Normal	17	53	31	40.22	75.42	1.51	99.1
20B2642352	Normal	12	73.6	31	40.8	74.97	1.21	98.63
20B2643530	Normal	14	43	30	40.95	76.22	2.56	98.29
20B2643434	Normal	13	59	31	39.74	75.17	1.18	98.95
20B2643442	Normal	13	57.6	32	40.16	75.8	0.96	99
20B2642928	Normal	17	73	26	40.32	75.81	1.05	98.81
20B2642932	Normal	18	66	28	40.55	74.78	1.3	98.81
20B2642933	Normal	20	62.3	32	40.44	75.13	1.16	98.79
20B2642935	Normal	16	58.5	34	40.63	74.95	1.18	98.81
20B2642937	Normal	18	61	28	40.43	77.3	2.85	97.83
20B2643042	Normal	18	54.5	34	40.73	74.85	1.31	99.12
20B2643045	Normal	19	64.5	34	39.84	71.28	2.16	94.78
20B2643021	Normal	17	63.5	33	40.62	74.17	0.76	96.77
20B2643476	Normal	19	59.5	30	40.13	76.06	1.34	98.94
20B2643477	Normal	21	68	31	40.17	74.77	1.36	98.93
20B2643478	Normal	16	61	35	39.11	73.09	2.44	99.09
20B2643479	Normal	15	66	27	41.11	74.72	1.1	99.02
20B2643494	Normal	17	56.2	35	40.85	75.56	0.95	98.88
20B2643495	Normal	13	71.7	30	42.48	76.68	1.11	97.21
20B2643498	Normal	24	65	28	41.98	72.44	1.78	98.52
20B2643659	Normal	21	57	32	39.97	75.75	1.26	98.96
20B2643524	Normal	14	70	40	40.56	74.21	1	97.13
20B2643873	Normal	13	58	33	40.46	75.34	1.19	99.05
20B2643876	Normal	15	75	39	40.27	75.32	1.12	98.94
20B2643892	Normal	26	65.5	33	40.7	74.43	1.18	98.8
20B2643895	Normal	14	50.5	36	40.43	75.15	0.95	99.01
20B2643896	Normal	14	62	32	40.55	75.12	1.01	98.25
20B2643305	Normal	20	44	30	39.54	70.95	0.91	96.73
20B2643318	Normal	18	54	34	40.62	74.49	1.44	99.08
20B2643904	Normal	12	53	37	40.7	74.78	1.07	97.72
20B2643935	Normal	19	55	33	41.22	73.88	1.17	98.83
20B2643938	Normal	20	58.5	34	40.52	74.67	1.04	98.94
20B2643939	Normal	17	66	37	41.08	72.76	0.48	98.77
20B2643900	Normal	14	51.3	32	41.94	70.79	2.88	96.01
20B2642845	Normal	16	51	31	40.21	75.24	1.34	98.56
20B2642846	Normal	17	55	36	40.58	74.41	1.58	98.96
20B2642849	Normal	22	58.5	28	41.23	72.21	2.68	95.04
20B2642851	Normal	19	49	31	40.6	74.79	1.23	99.03
20B2642852	Normal	16	79.5	39	41.37	74.25	0.97	98
20B2642859	Normal	16	65.5	36	40.7	75.18	1.21	98.92
20B2642864	Normal	16	64.5	39	41.18	75.07	1.27	98.78
20B2642899	Normal	15	45	30	40.7	74.47	1.49	99.13
20B2642903	Normal	17	63	36	41.81	74.53	1.3	96.73
20B2642874	Normal	16	50	33	41.2	74.56	1.35	98.54
20B2643670	Normal	18	51	34	40.37	75.5	1.72	98.87
20B2643121	Normal	23	60	28	40.28	74.59	1.34	98.89
20B2643123	Normal	19	69	27	40.08	75.48	2.3	95.91
20B2643125	Normal	22	80	33	42.36	76.62	0.48	97.42
20B2643139	Normal	15	54.5	33	40.08	75.36	1.17	99.03
20B2643140	Normal	23	51	34	40.31	75.23	1	97.94
20B2643146	Normal	19	48.5	33	40.19	75.44	1.31	99.15
20B2643148	Normal	13	66	31	39.84	75.65	1.25	99.13
20B2643135	Normal	12	55.5	36	40.17	74.45	0.83	96.29
20B2643563	Normal	24	67.5	38	40.38	75.46	1.11	97.86
20B2643572	Normal	13	57	36	40.45	74.95	1.51	99.06
20B2643613	Normal	20	60	30	40.31	74.89	1.27	98.98
20B2643618	Normal	15	57	38	41.27	74.46	0.96	98.14
20B2643621	Normal	13	59	35	40.76	74.9	1	98.84
20B2643645	Normal	15	73	38	40.48	75.08	0.9	98.28
20B2643346	Normal	18	53	28	40.74	75.22	1.04	98.8
20B2643349	Normal	14	60.5	34	40.83	75.03	1.3	99.02
20B2643373	Normal	16	59	35	41.25	75.08	1.36	95.34
20B2643377	Normal	16	55.5	31	40.26	74.51	1.21	98.98
20B2642696	Normal	21	67	33	40.45	75.8	1.26	98.97
20B2643408	Normal	17	57	37	40.78	75.42	1.42	99.03
20B2643409	Normal	16	59	35	42.08	71.2	1.61	96.28
20B2643412	Normal	20	66	31	40	75.44	1.4	99.11
20B2643416	Normal	13	60	28	40.4	75.52	1.69	99.16
20B2643066	Normal	16	50	30	39.34	77.57	2.75	94.79
20B2643101	Normal	14	71	43	40.73	75.28	1.05	99.08
20B2643104	Normal	18	52.5	35	40.84	74.86	1.06	99.05
20B2643109	Normal	14	49	34	40.88	74.96	1.01	98.98
20B2643111	Normal	12	47	28	41.51	74.53	0.94	97.83
20B2643112	Normal	16	57.5	34	40.2	75.42	1.28	99.07
20B2643113	Normal	12	72	36	39.52	73.79	0.53	98.06
20B2643735	Normal	17	61	35	42.33	71.94	1.1	98.3
20B2643737	Normal	15	62	30	40.39	74.96	1.12	98.97
20B2643738	Normal	16	56.5	37	40.33	75.32	1.16	98.94
20B2643739	Normal	14	63.3	39	40.38	75.17	0.96	98.93
20B2643742	Normal	17	47.5	28	40.45	74.92	1.07	98.97
20B2643744	Normal	21	57	29	40.43	75.13	0.92	98.93
20B2643748	Normal	14	57.5	35	40.23	74.91	1.12	99.01
20B2643749	Normal	17	50.2	37	41.16	72.61	1.14	98.24
20B2643769	Normal	22	64	30	41.61	71.56	2.71	96.31
20B2643729	Normal	16	48	31	39.76	75.81	1.58	98.94
20B2643730	Normal	16	64	32	40.26	75.66	1.12	98.98
20B2643194	Normal	21	0	33	39.36	76.09	1.64	97.13
20B2643195	Normal	19	53	38	39.76	75.98	1.68	99.2
20B2643189	Normal	16	68	33	39.18	75.32	0.74	99
20B2643192	Normal	16	62	39	39.99	74.86	1.32	97.26
20B2643252	Normal	19	52	34	40.81	75.02	1.07	99.04
20B2643254	Normal	18	55	31	41.02	74.86	0.91	98.99
20B2643258	Normal	18	44	31	42.21	71.76	2.1	97.05
20B2643262	Normal	16	57	38	39.22	75.35	2.62	96.98
20B2643797	Normal	19	52.5	32	40.39	74.78	1.3	98.9
20B2643775	Normal	13	50	32	39.92	75.9	1.88	98.96
20B2643778	Normal	16	59	29	40.7	74.3	1.45	98.95
20B2643830	Normal	20	51	33	41.67	72.29	1.23	98.57
20B2643833	Normal	16	54.5	32	42.13	71.23	0.94	95.57
20B2643834	Normal	20	65	33	40.65	74.41	1.09	98.81
20B2643842	Normal	13	49	35	40.54	74.72	1.29	98.93
20B2643847	Normal	14	57	25	42.25	75.61	1.52	96.93
20B2643824	Normal	14	65	30	40.25	75.29	1.25	98.76
20B2643825	Normal	16	54	35	41.74	75.46	0.63	98.43
20B2643826	Normal	17	60.5	37	40.47	74.38	1.01	98.72
20B2645149	Normal	17	74	38	39.31	75.2	1.48	98.94
20B2645151	Normal	15	67.5	32	39.65	75.06	1.36	98.85
20B2645153	Normal	20	70	28	39.95	74.28	1.5	99
20B2645146	Normal	16	0	38	40.05	74.49	1.24	98.86
20B2644801	Normal	16	73	37	40.77	74.79	2.69	97.62
20B2644804	Normal	16	66	37	40.17	75.36	1.56	98.76
20B2644814	Normal	16	0	34	40	74.51	1.62	98.92
20B2644270	Normal	17	53	33	40.72	74.01	1.64	98.3
20B2644281	Normal	15	50	36	40.73	72.7	2	95.61
20B2644180	Normal	19	54.5	31	40.42	75.18	1.27	98.87
20B2644184	Normal	23	57	30	40.98	71.84	0.98	95.17
20B2644185	Normal	16	62	36	40.36	75.11	1.12	98.84
20B2644187	Normal	21	52	30	41.31	71.56	0.97	98.96
20B2644252	Normal	18	63	27	40.42	77.05	2.08	95.05
20B2644369	Normal	20	65.9	33	40.82	74.52	0.93	98.1
20B2644371	Normal	14	56	39	40.39	75.1	1.36	98.16
20B2644372	Normal	15	54	31	40.48	74.78	1.27	98.48
20B2644373	Normal	18	55	32	41.06	74.19	1.18	98
20B2644090	Normal	15	46	38	40.1	75.22	1.65	99.05
20B2644098	Normal	16	62	29	40.38	75.76	1.06	98.72
20B2644113	Normal	14	49.5	29	40.69	74.95	1.24	98.41
20B2644114	Normal	13	69.5	36	41.36	74.5	0.95	97.46
20B2644115	Normal	16	51.5	33	40.26	75.77	1.39	99.01
20B2645010	Normal	16	76	30	39.93	75.15	1.28	98.38
20B2645029	Normal	15	54.5	29	40.71	75.07	1.22	98.71
20B2645034	Normal	20	60	28	40.43	74.86	1.39	98.85
20B2645050	Normal	20	52	32	39.08	71.57	0.59	95.72
20B2645051	Normal	21	50.2	29	40.77	77.55	2.7	97.99
20B2645053	Normal	19	61	30	40.1	75.15	1.39	98.43
20B2644929	Normal	17	67.7	30	40.04	74.66	1.46	98.89
20B2644142	Normal	20	57	31	40.74	77.26	1	96.02
20B2644144	Normal	12	61	32	40.92	74.39	0.94	97.3
20B2644147	Normal	14	56	31	40.33	74.73	1.41	99.08
20B2645282	Normal	12	51	29	39.59	75.29	1.41	98.87
20B2644607	Normal	17	57	31	39.89	75.31	1.26	98.94
20B2644576	Normal	18	66.4	36	40.68	74.25	1.86	96.89
20B2644578	Normal	17	67	35	41.51	73.51	1.63	96.35
20B2643959	Normal	13	64	35	39.62	73.53	0.45	95.82
20B2643999	Normal	16	56	39	39.63	75.23	1.5	98.8
20B2644007	Normal	13	62	32	39.28	76.53	2.06	95.74
20B2644009	Normal	13	53	32	39.69	77.44	2.2	98.12
20B2644014	Normal	16	57	30	42.31	77.63	1.97	96.62
20B2644032	Normal	16	66	32	39.6	75.13	1.1	98.64
20B2643996	Normal	20	66	30	39.36	73.98	1.54	96.95
20B2644053	Normal	14	45	27	41.55	72.75	1.38	96.13
20B2644055	Normal	17	54.6	27	39.79	75.74	1.27	98.74
20B2644056	Normal	15	65	28	41.16	75.4	2.13	95.27
20B2644065	Normal	16	52.7	29	41.39	72.4	1.64	97.13
20B2644071	Normal	16	56	38	39.73	75.33	1.72	98.75
20B2644385	Normal	14	67	37	39.74	75.17	1.28	98.76
20B2644397	Normal	16	54	37	39.74	75.81	1.6	98.62
20B2644401	Normal	16	58	32	41.26	75.28	1.72	95.52
20B2644418	Normal	16	53	35	40.26	75.08	1.15	98.54
20B2644396	Normal	18	57	32	39.97	75.3	1.99	96.8
20B2644722	Normal	14	64	32	39.1	75.72	0.91	96.44
20B2644723	Normal	17	58	33	40.18	75.31	1.14	98.55
20B2644727	Normal	15	68.5	31	40.04	74.7	1.11	98.73
20B2644740	Normal	18	51	33	41.97	72.62	2.31	98.7
20B2644776	Normal	16	63	35	39.61	75.53	1.24	98.96
20B2644462	Normal	20	59	31	40.05	70.76	2.11	96.74
20B2644472	Normal	15	65	35	39.94	74.71	1.32	98.88
20B2644477	Normal	23	62.5	30	40.69	73.17	1.52	98.24
20B2644439	Normal	20	62	31	40.18	74.49	1.38	98.9
20B2644441	Normal	13	56	34	42.3	73.04	2.66	97.86
20B2645183	Normal	18	63	33	41.41	71.38	0.81	95.5
20B2645186	Normal	17	61	32	42	72.37	1.35	95.45
20B2644656	Normal	20	59	30	41.18	73.9	1.24	98.69
20B2645331	Normal	18	66	35	40.11	75.14	1.38	98.89
20B2645362	Normal	21	59	32	41.4	75.42	2.52	97.78
20B2645363	Normal	26	61.8	34	40.25	75.02	1.55	99
20B2645372	Normal	19	71.5	33	42.02	72.07	0.61	95.32
20B2645439	Normal	21	61.5	27	40.33	74.15	1.42	98.58
20B2645446	Normal	18	65.5	33	40.3	74.12	1.78	99.01
20B2645087	Normal	16	48	32	40.55	74.17	1.46	99.14
20B2645246	Normal	24	53	33	40.16	75.14	1.09	99.02
20B2645254	Normal	17	72.4	40	40.07	75.44	1.31	99.05
20B2645105	Normal	12	46	35	41.78	77.07	0.68	95.48
20B2644283	Normal	17	64	37	40.37	72.17	0.55	98.1
20B2644289	Normal	14	41	31	40.31	74.53	1.4	99.01
20B2644294	Normal	15	51	36	40.46	74.46	1.54	98.88
20B2644296	Normal	13	45.5	36	39.98	73.54	1.46	98.95
20B2644315	Normal	16	55	29	39.97	77.44	2.27	97.91
20B2644632	Normal	17	50	37	41.04	74.27	0.85	98.07
20B2644194	Normal	13	50	27	40.21	75.39	1.53	98.63
20B2645857	Normal	20	46.5	33	40.36	71.41	2.72	97.49
20B2646185	Normal	17	64	33	40.44	74.92	1.95	96.39
20B2646018	Normal	21	64	34	40.32	74.9	1.27	98.01
20B2645608	Normal	21	69	31	42.43	72.41	1.71	98.36
20B2645644	Normal	20	61	32	41.05	73.67	0.49	95.6
20B2645545	Normal	21	59.4	30	40.02	75.62	1.49	98.74
20B2645784	Normal	21	67	34	39.77	76.08	1.39	98.89
20B2646563	Normal	12	50	38	40.11	75.4	1.15	99.01
19B2635715	Normal	16	0	37	40.75	74.97	1.33	98.54
19B2635718	Normal	14	60	37	39.45	73.11	1.96	95.21
19B2634992	Normal	12	53	36	40.21	75.22	2	98.87
19B2634995	Normal	16	60.5	38	40.14	75.58	1.44	98.81
19B2634998	Normal	17	59.5	39	40.32	75.37	1.77	98.89
19B2635000	Normal	16	51	38	40.8	74.8	1.21	98.82
19B2635003	Normal	12	54.8	37	39.91	77.32	0.55	99.13
19B2635029	Normal	14	58.5	35	40.84	75.06	1.41	98.74
19B2635023	Normal	20	49.5	31	41.02	71.92	1.96	98.52
19B2635025	Normal	17	51.5	37	40.28	74.01	1.47	98.75
19B2635947	Normal	15	83	37	40.69	74.64	1.1	99.1
19B2635949	Normal	19	53	31	40.67	75.41	1.28	99.1
18B5383802	Normal	16		38	40.51	74.59	1.45	98.79
18B5383805	Normal	15		38	40.46	74.9	1.71	98.84
18B5383814	Normal	16		32	40.36	74.97	1.55	98.87
18B5383795	Normal	20		35	40.36	74.9	1.66	98.59
18B5383797	Normal	13		35	42.11	73.95	2	99.19
18B5383850	Normal	18		38	40.78	76.93	0.79	98.56
18B5383853	Normal	17		39	40.69	74.26	2.01	98.78
18B5383858	Normal	13		35	40.65	74.65	1.62	98.85
18B5383866	Normal	18		32	40.12	75.44	1.8	98.97
18B5383844	Normal	17		39	40.44	75.19	1.94	98.91
18B5383845	Normal	16		27	40.51	73.2	1.52	98.92
18B5383846	Normal	15		36	40.52	74.94	1.57	97.81
19B2635777	Normal	14	65	34	40.94	74.2	0.55	95.4
19B2635788	Normal	20	49.7	35	40.35	75.06	1.63	98.94
19B2635791	Normal	16	53	31	40.33	75.27	1.85	98.93
19B2635793	Normal	16	60	35	40.57	74.65	1.52	98.84
19B2635800	Normal	14	62	35	40.2	74.74	2.4	94.99
19B2635801	Normal	17	61	29	40.6	75.05	1.62	98.9
19B2635833	Normal	12	67	36	40.32	74.21	1.62	99
18B5383978	Normal	20		32	40.27	75.46	2.02	98.99
18B5384014	Normal	13		29	41.33	75.43	0.86	94.83
18B5384050	Normal	15		44	40	75.31	2.28	99.02
18B5384019	Normal	16		35	40.67	75.26	1.89	98.64
18B5384021	Normal	13		28	39.79	73.72	2.31	97.44
19B2635075	Normal	16	56	35	40.95	75.56	0.85	95.7
19B2635079	Normal	20	61.5	30	40.45	75.3	1.4	98.9
19B2635082	Normal	12	0	36	42.17	70.89	1.42	95.25
19B2634196	Normal	16	53	36	40.36	75.72	1.51	98.89
19B2634199	Normal	15	45	30	41.87	76.06	1.82	95.84
19B2634200	Normal	15	68	36	40.71	75.78	1.36	98.17
19B2634241	Normal	18	63	31	41.71	75.6	1.52	97.83
19B2634245	Normal	15	53	27	39.11	77.64	1.79	97.69
19B2634247	Normal	14	44	35	41.35	74.41	1.69	98.95
19B2634250	Normal	15	53.5	35	40.9	75.52	1.5	99.01
19B2635338	Normal	17	63.5	37	40.5	74.7	1.28	99.05
19B2635344	Normal	15	54	28	40.52	75.34	1.35	98.97
19B2634285	Normal	20	60	29	40.9	74.81	1.46	98.9
19B2634287	Normal	15	66	39	40.96	72.24	1.5	98.68
19B2634288	Normal	12	46	33	40.65	70.87	2.25	97.61
19B2634292	Normal	18	55	31	41.48	71.41	1.73	96.72
19B2639058	Normal	16	58	32	40.47	75.13	0.95	98.77
19B2639059	Normal	24	63	33	42.11	73.34	2.65	94.76
19B2639417	Normal	20	70.5	32	40.2	75.93	2.51	99.03
19B2637256	Normal	17	61	37	40.21	76	1.57	98.7
19B2638205	Normal	14	76	33	40.92	75.28	0.59	97.42
19B2636864	Normal	18	69	30	40.53	75.46	1.23	96.86
19B2636866	Normal	20	53.2	29	40.11	76.06	1.48	98.72
19B2636871	Normal	19	60.5	32	40.38	76.24	1.21	98.57
19B2636875	Normal	15	54.2	33	40.29	75.89	1.81	98.87
19B2636876	Normal	21	58.2	33	40.13	76.35	1.91	99.02
19B2636882	Normal	16	47	37	40.36	76.06	1.38	97.36
19B2636889	Normal	13	74	35	40.56	75.85	1.48	97.83
19B2636891	Normal	13	41.5	33	41.31	75.34	1.44	98.82
19B2637273	Normal	19	65	31	39.85	76.08	1.49	98.79
19B2637275	Normal	16	50	38	39.71	76.14	1.73	98.8
19B2637276	Normal	15	66	29	39.9	75.28	1.37	98.78
19B2637355	Normal	13	52.5	35	40.03	75.77	1.53	98.84
19B2638388	Normal	20	67.1	32	40.97	73.7	1.36	97.34
19B2638399	Normal	16	60	37	40.56	76.21	1.22	98.58
19B2638400	Normal	13	60	35	41.1	75.44	0.88	98.52
19B2638405	Normal	14	47	29	40.52	75.89	1.35	98.43
19B2638409	Normal	13	43	35	40.92	77.43	0.95	98.8
19B2636927	Normal	15	48	33	40.73	75.1	1.19	97.24
19B2636935	Normal	19	49.7	24	40.42	75.62	1.39	98.6
19B2636939	Normal	13	60	44	39.62	77.12	0.46	97.18
19B2636968	Normal	12	58	31	41.71	72.31	1.91	97.19
19B2636969	Normal	13	54	37	40.57	76.2	1.3	98.95
19B2636974	Normal	16	0	35	40.56	76.08	1.11	98.18
19B2638330	Normal	20	69	36	40.5	75.21	0.78	98.14
19B2638334	Normal	14	65	33	40.26	75.54	0.98	98.7
19B2638335	Normal	13	51	37	39.83	75.78	1.07	98.82
19B2638337	Normal	13	68	38	40.41	75.82	0.98	98.82
19B2638340	Normal	16	50.5	39	41.63	72.59	1.83	97.62
19B2638346	Normal	20	56	32	40.01	75.83	1.04	98.81
19B2639097	Normal	16	74	32	40.99	71.94	2.52	98.94
19B2639103	Normal	16	61	37	40.63	74.74	1	98.95
19B2639124	Normal	25	58	32	40.2	76.28	0.92	98.85
19B2639135	Normal	15	74	35	41.59	74.52	2.21	94.72
19B2639115	Normal	21	58	33	40.55	75.89	0.93	98.92
19B2639119	Normal	19	45	30	40.13	75.92	1.02	98.88
19B2638890	Normal	13	0	35	39.88	76.05	1.41	99.08
19B2638778	Normal	17	54.5	40	40.13	76.23	0.91	98.82
19B2638779	Normal	14	65	33	41.76	74.06	1.38	95.5
19B2638780	Normal	13	54	39	40.15	76.56	0.88	98.82
19B2638788	Normal	23	56	33	40.25	76.52	0.93	98.84
19B2638638	Normal	12	68	35	40.29	75.94	0.94	99.02
19B2638640	Normal	16	55	36	41.29	73.14	1.87	95.15
19B2638644	Normal	12	49.5	39	40.38	74.73	0.74	96.88
19B2638646	Normal	14	50	35	39.85	77.54	2.03	96.1
19B2638635	Normal	12	53	29	40.24	76.26	1.05	98.66
19B2636269	Normal	15	72	30	40.93	75.44	0.59	95.73
19B2636271	Normal	14	85	39	40.52	75.91	0.74	97.52
19B2636274	Normal	14	56	31	40.35	75.77	1.09	98.73
19B2636275	Normal	20	58	33	40.41	75.62	0.82	98.99
19B2635964	Normal	13	0	29	41.29	74.57	0.88	98.59
19B2635970	Normal	18	50.5	32	41.43	74.97	1	98.62
19B2635971	Normal	13	52	37	41.95	72.89	1.45	98.67
19B2635973	Normal	16	60.5	37	41.11	74.53	0.74	98.46
19B2635984	Normal	16	59	29	41.22	74.75	0.93	98.43
19B2635985	Normal	12	77	34	40.89	74.47	1.02	98.53
19B2635955	Normal	17	51	31	42.15	72.32	1.06	96.93
19B2635958	Normal	13	61	40	40.68	74.74	1.04	98.62
19B2636007	Normal	16	63	37	40.52	75.4	0.6	96.93
19B2636018	Normal	14	55	36	40.54	75.6	0.94	98.68
19B2636020	Normal	12	65.3	38	40.57	74.23	1.09	98.56
19B2636029	Normal	12	48	37	40.34	75.44	0.92	98.59
19B2636030	Normal	13	0	35	39.54	73.02	1.66	97.56
19B2636031	Normal	15	58	34	39.83	72.32	2.22	98.95
19B2636036	Normal	19	55	33	40.28	75.62	0.98	98.8
19B2636040	Normal	15	57	29	40.4	75.38	0.9	98.69
19B2638447	Normal	14	53	35	40.63	76.02	1.12	98.56
19B2638449	Normal	20	63	31	40.48	75.19	1.2	98.69
19B2638450	Normal	20	58	33	39.96	75.62	1.4	98.52
19B2638451	Normal	16	59	33	40.36	75.77	1.07	98.57
19B2638456	Normal	13	52	29	40.75	75.61	0.98	98.63
19B2638457	Normal	20	57.5	31	41.07	75.1	0.48	96.67
19B2638483	Normal	13	86	36	40.52	74.43	0.92	98.55
19B2638484	Normal	14	58	33	41.63	74.72	2.52	97.04
19B2638488	Normal	13	51	32	40.51	75.74	0.99	98.57
19B2638492	Normal	20	52	29	41.47	75.85	1.26	97.71
19B2639201	Normal	17	51.2	35	39.47	74.79	1.3	95.92
19B2639203	Normal	14	56	33	41.35	72.82	0.54	98.16
19B2639206	Normal	13	51	36	40.32	75.56	0.72	97.34
19B2639247	Normal	13	71	37	40.44	75.55	1.11	99
19B2639252	Normal	14	49	30	40.49	75.78	0.85	98.55
19B2639253	Normal	20	69	32	40.4	75.37	0.73	97.38
19B2639264	Normal	13	52	34	40.31	75.73	1.02	98.87
19B2639265	Normal	13	67.5	38	39.55	77.71	1.27	99.14
19B2639266	Normal	16	72.5	38	39.74	77.58	1.88	95.16
19B2639268	Normal	13	79	34	41	76.22	2.43	94.85
19B2636790	Normal	15	72.5	37	40.21	76.24	1.57	98.6
19B2636796	Normal	16	55	32	40.74	75.65	1.29	98.7
19B2636809	Normal	13	61.5	35	40.18	76.24	0.59	97.72
19B2638548	Normal	16	58.5	35	40.13	76.3	0.83	98.41
19B2638605	Normal	18	60	31	40.32	74.92	0.65	96.68
19B2639336	Normal	16	66	36	40.6	75.47	1.1	98.48
19B2639337	Normal	12	66	33	40.09	75.57	1.14	98.28
19B2639342	Normal	16	53.9	31	39.21	71.44	1.65	97.25
19B2639343	Normal	13	77	34	40.15	75.86	1.04	98.29
19B2639350	Normal	15	41	33	42.02	75.11	2.71	94.72
19B2639354	Normal	19	66	44	40.47	75.74	1.08	98.33
19B2639355	Normal	14	0	36	40.43	76.05	0.99	98.23
19B2639359	Normal	14	51	31	40.46	75.86	1.05	98.38
19B2639360	Normal	20	60	35	42.06	73.98	0.87	98.85
19B2639401	Normal	13	58	33	40.35	75.52	1.29	98.3
19B2639402	Normal	14	59	35	40.37	75.51	1.19	98.42
19B2639405	Normal	14	79.4	43	40.24	76.36	1.06	98.46
19B2639410	Normal	13	55.5	34	42.58	77.42	2.27	94.91
19B2638816	Normal	20	50.5	28	39.94	75.23	0.88	95.96
19B2638818	Normal	20	55	32	41.41	71.78	1.21	96.27
19B2638831	Normal	14	53	31	40.36	75.4	0.9	98.45
19B2638854	Normal	16	74	37	40.25	75.56	0.89	98.49
19B2638856	Normal	16	51.5	29	40.34	75.7	0.83	98.57
19B2638858	Normal	15	63.5	38	39.3	75.88	1.96	97.93
19B2638859	Normal	13	71	28	40.44	74.25	0.84	98.55
19B2638870	Normal	20	52.5	28	40.45	76.23	0.86	98.48
19B2638875	Normal	13	60	36	40.25	74.98	0.88	98.59
19B2638878	Normal	17	76	39	40.09	75.69	0.82	98.46
19B2638880	Normal	15	74.7	32	41.39	74.08	2	98.73
19B2638253	Normal	18	71.3	34	40.38	75.79	0.83	98.65
19B2638254	Normal	16	76	37	40.48	75.53	0.93	98.73
19B2638280	Normal	16	58	33	40.46	75.74	0.78	98.62
19B2638281	Normal	16	63	36	40.29	76.12	0.88	98.65
19B2638287	Normal	20	67	30	40.35	75.61	0.93	98.65
19B2638289	Normal	19	58	30	39.35	71.89	2.11	95.72
19B2638291	Normal	12	64.1	37	40.28	75.01	0.86	98.52
19B2638299	Normal	20	51	29	40.25	75.88	0.87	98.69
19B2638301	Normal	13	63	38	40.42	75.73	1.01	98.72
19B2638689	Normal	12	55	36	40.44	75.46	0.83	98.26
19B2638696	Normal	16	59.5	36	40.51	75.26	0.81	98.45
19B2638702	Normal	14	54	34	40.06	75.49	0.96	98.96
19B2638703	Normal	16	58	32	39.63	72.72	2.06	98.08
19B2638678	Normal	13	54.7	30	40.22	75.43	1.03	98.39
19B2638681	Normal	17	59	38	40.27	75.02	0.76	98.69
19B2636290	Normal	16	54.5	36	40.03	75.23	0.98	99.03
19B2636291	Normal	12	54.5	40	40.26	75.38	0.88	97.88
19B2636292	Normal	20	73	27	40.35	75.54	0.9	99.07
19B2636293	Normal	14	61.5	37	40.38	75.18	0.95	98.44
19B2636296	Normal	21	64	34	41.11	76.53	0.69	98.97
19B2636320	Normal	14	63.2	36	40.12	75.1	0.94	99.03
19B2636321	Normal	19	58	29	40.56	75.73	0.77	98.17
19B2636282	Normal	13	45	33	40.24	75.55	0.84	98.62
19B2636284	Normal	21	58.5	31	40.27	75.76	0.99	98.71
19B2636337	Normal	20	62.5	34	40.12	75.42	1	99.05
19B2636330	Normal	16	47	29	40.01	75.46	1.04	98.96
19B2636088	Normal	19	60	34	40.97	70.71	2.27	96.64
19B2636089	Normal	13	53	37	40.45	75.41	0.86	98.94
19B2636103	Normal	17	57	35	40.36	75.07	1.01	98.92
19B2636104	Normal	14	62	36	40.59	75.59	0.95	99
19B2636095	Normal	20	56.5	34	40.1	75.17	1.17	98.91
19B2636161	Normal	13	61	35	42.18	76.36	0.5	95.99
19B2636170	Normal	13	72	33	40.53	75.33	0.73	96.71
19B2637092	Normal	19	73.8	26	40.19	75.54	0.89	99.04
19B2637117	Normal	18	64	35	39.78	75.87	1.05	98.98
19B2637120	Normal	16	54	29	42.3	72.86	2.62	97.83
19B2637124	Normal	14	52	36	40.09	75.56	0.94	98.74
19B2637126	Normal	20	64	31	40.3	75.88	0.84	98.04
19B2636377	Normal	12	71	32	40.76	74.76	0.82	98.51
19B2636379	Normal	16	51.5	30	40.08	75.85	0.75	98.51
19B2636440	Normal	21	60	30	40.24	75.28	0.82	98.67
19B2636444	Normal	13	66	36	39.99	76.04	0.97	98.75
19B2636459	Normal	23	56	32	39.56	70.77	2.91	98.99
19B2636483	Normal	13	60.5	34	40.04	75.3	0.99	98.59
19B2636487	Normal	15	80	31	40.37	73.3	0.95	98.74
19B2636492	Normal	13	45.5	34	39.95	73.6	2.64	98.1
19B2637152	Normal	23	64	35	40.16	75.68	0.96	99.02
19B2637153	Normal	16	55	33	40.91	75.01	0.72	97.37
19B2637154	Normal	12	46.5	28	40.52	73.27	1.28	97.3
19B2637161	Normal	13	67.3	35	40.78	75.04	0.93	97.77
19B2637172	Normal	13	63.5	36	40.41	76.07	0.83	99.08
19B2637180	Normal	12	55.5	38	39.97	75.78	0.98	98.88
19B2636042	Normal	20	52	30	40.58	71.83	0.73	98.63
19B2637028	Normal	20	62	26	40.22	75.13	1.53	98.7
19B2636496	Normal	17	60	33	41.77	74.17	0.4	97.19
19B2636530	Normal	20	61.5	35	40.35	75.09	1.24	99.04
19B2636534	Normal	16	59	32	40.44	75.55	1.45	99.2
19B2636536	Normal	17	54	36	41.87	71.78	2.77	95.84
19B2636537	Normal	14	56	38	40.08	75.55	1.1	99.16
19B2636542	Normal	18	69	28	40.23	75.9	1.3	99.03
19B2637442	Normal	15	64	32	40.41	75.83	1.09	98.99
19B2637444	Normal	16	47.5	37	40.2	75.39	2.78	98.43
19B2637445	Normal	16	62.4	29	39.97	77.4	1.52	97.22
19B2636570	Normal	16	62	31	39.62	72.51	2.56	96.39
19B2636599	Normal	27	52	31	41.01	73.76	2.91	96.45
19B2636619	Normal	16	63.5	31	40.6	75.65	1.13	98.92
19B2636620	Normal	14	67	30	40.35	76	1.31	98.92
19B2636044	Normal	16	68	39	41.91	72.18	0.64	96.19
19B2636667	Normal	17	53	30	40.97	74.61	1.38	98.49
19B2636668	Normal	13	62	39	41.25	76.56	2.86	99.02
19B2636671	Normal	17	50	29	39.63	76.62	1.22	96.94
19B2636673	Normal	12	54	40	40.72	75.83	1.34	98.79
19B2636677	Normal	19	48.6	26	41.11	75.81	0.95	98.78
19B2642050	Normal	16	67	38	40.08	75.37	1.4	97.56
19B2642054	Normal	14	54	31	39.63	75.86	1.64	98.65
19B2641553	Normal	14	68.4	39	40.54	75.39	1.52	98.88
19B2640585	Normal	20	49	30	40.49	71.89	0.53	96.17
19B2640574	Normal	17	75	35	40.01	76.54	1.49	99.06
19B2640645	Normal	14	0	37	40.27	75.64	1.48	99.16
19B2640646	Normal	15	53	31	40.54	75.16	1.04	98.4
19B2639918	Normal	16	59	33	40.45	75.74	0.96	98.78
19B2639649	Normal	13	58.5	30	40.12	75.59	1.82	99.09
19B2636729	Normal	16	51	36	40.24	75.73	1.16	98.82
19B2636732	Normal	17	60.5	35	41.57	75.32	1.27	95.24
19B2636733	Normal	21	53.5	30	42.11	73.1	2.9	97.81
19B2636734	Normal	16	64.5	35	40.58	75.2	1.44	98.93
19B2636736	Normal	12	55	32	41.23	74.21	0.59	96.48
19B2636737	Normal	20	55	30	39.31	74	0.93	98.62
19B2636697	Normal	12	62	41	40.28	75.98	1.4	98.93
19B2638011	Normal	15	52.5	35	40.27	74.57	1.23	98.84
19B2637868	Normal	15	75	36	42.52	76.21	0.51	98.37
19B2637870	Normal	16	66	38	40.32	75.2	1.55	97.93
19B2637874	Normal	13	51	32	39.82	74.95	1.76	99.06
19B2637845	Normal	15	54	35	40.82	74	1.29	94.9
19B2637848	Normal	12	49	28	40.84	74.22	1.38	98.3
19B2637860	Normal	13	50	39	40.54	74.83	1.48	96.04
19B2637688	Normal	15	57	30	41.56	71.6	2.41	94.79
19B2637690	Normal	14	53	29	40.27	74.87	2.91	95.79
19B2637691	Normal	21	54	33	40.47	74.42	1.25	98.86
19B2637716	Normal	17	57.5	36	40.28	76.12	1.18	95.11
19B2637588	Normal	18	46	30	40.26	75.33	0.98	95.44
19B2637739	Normal	15	66.5	37	40.52	75.07	1.31	98.87
19B2637740	Normal	22	55.5	34	40.17	73.98	1.96	98.89
19B2637744	Normal	14	56	36	40	75.8	1.31	98.82
19B2637749	Normal	13	53	32	40.2	72.41	1.13	94.75
19B2637756	Normal	18	69	34	40.19	75.92	2.36	95.01
19B2637725	Normal	15	56.7	35	39.8	75.97	1.52	98.73
19B2637785	Normal	21	57.5	34	40.19	75.37	1.37	98.83
19B2637786	Normal	15	61	35	40	75.24	1.63	98.87
19B2637787	Normal	12	59	37	40.31	75.08	1.34	98.85
19B2637793	Normal	14	59	39	40.62	75.15	1.29	98.79
19B2639946	Normal	21	64	33	40.5	75.65	1.35	98.96
19B2639949	Normal	12	59.5	37	40.79	77.02	0.42	98.22
19B2639957	Normal	12	47	32	40.39	71.32	1.19	96.92
19B2639541	Normal	17	58	26	40.01	76	1.69	98.78
19B2639542	Normal	15	60	39	40.5	75.27	1.7	98.86
19B2639574	Normal	20	67	34	40.46	74.97	1.39	98.81
19B2639578	Normal	19	70	31	40.79	75.23	1.66	98.8
19B2639579	Normal	21	60	28	39.7	75.71	1.86	98.81
19B2639580	Normal	16	61	39	39.4	73.79	2.11	98.24
19B2639582	Normal	14	63	29	40.31	75.58	1.73	98.87
19B2639583	Normal	22	54	31	41.42	72.62	2.67	95.46
19B2637487	Normal	18	55	37	41.36	77.56	2.23	96.29
19B2637489	Normal	14	54	36	40.33	76.58	1.16	98.7
19B2637490	Normal	12	59	35	40.89	75.68	1.45	98.71
19B2637493	Normal	14	0	35	40.24	76.14	1.32	98.74
19B2637511	Normal	13	80	36	40.86	75.4	1.16	98.65
19B2637529	Normal	12	61	36	42.28	73.31	1.65	98
19B2637531	Normal	17	56	37	40.25	75.22	1.69	98.79
19B2637533	Normal	22	63	42	40.49	75.74	1.36	98.74
19B2637541	Normal	14	50	29	40.43	75.05	1.32	98.78
19B2637545	Normal	13	56.5	36	40.3	75.57	1.25	98.72
19B2637920	Normal	18	56.5	37	40.44	75.7	1.16	98.93
19B2637923	Normal	16	58.5	36	40.51	74.97	1.6	98.85
19B2637924	Normal	12	60	34	40.4	75.64	1.58	99.2
19B2637940	Normal	14	61	35	40.48	74.65	1.37	99.1
19B2637942	Normal	20	66.5	26	41.09	70.87	0.46	95.8
19B2637969	Normal	18	85.3	33	39.31	75.4	2.58	99.18
19B2637970	Normal	16	56	36	40.08	75.9	1.71	99.15
19B2637988	Normal	19	63	28	38.96	77.13	1.98	95.86
19B2637990	Normal	20	60	38	40	74.3	1.88	95.99
19B2637992	Normal	15	55	31	40.27	75.09	1.29	98.14
19B2638952	Normal	16	59	33	40.07	75.81	1.34	99
19B2638958	Normal	14	65.5	36	39.87	76.2	1.37	98.95
19B2639000	Normal	16	60	25	40.01	75.95	1.34	98.97
19B2638135	Normal	21	61	32	41.09	75.91	2.88	99.26
19B2638136	Normal	16	45	32	41.14	74.07	2.4	97.09
19B2638183	Normal	14	59.5	34	42.2	74.31	1.58	97.89
19B2638184	Normal	15	58.9	31	41.28	75.16	1.09	97
19B2638193	Normal	21	56	26	40.5	75.21	1.31	98.97
19B2640390	Normal	18	56	32	40.14	75.72	1.71	99.04
19B2640391	Normal	12	62	34	40.29	75.62	1.09	99.02
19B2640431	Normal	14	53.5	34	41.17	73.53	2.52	95.84
19B2640432	Normal	14	64	35	40.21	76.39	1.34	99.01
19B2640433	Normal	18	55	36	40.46	76.05	1.1	98.98
19B2640438	Normal	14	73	27	38.95	70.65	0.58	97.95
19B2640440	Normal	12	71	33	40.05	75.96	1.33	99
19B2640441	Normal	14	55	34	39.79	76.38	1.16	98.96
19B2640498	Normal	13	76	37	40.73	75.5	1.31	99.01
19B2640499	Normal	15	55	30	39.99	75.98	1.65	98.98
19B2640500	Normal	13	62	36	40.69	73.56	2.07	94.92
19B2640501	Normal	14	63	31	40.03	76.19	1.08	98.87
19B2640503	Normal	14	54	34	39.9	76.49	1.12	98.96
19B2640504	Normal	21	0	37	39.04	71.43	2.49	96.65
19B2640051	Normal	17	65	38	40.2	75.3	1.43	99.01
19B2640052	Normal	13	76.85	38	39.81	75.95	1.29	98.91
19B2640053	Normal	16	57	37	40.69	75.12	1.04	97.88
19B2640054	Normal	23	60	32	40.24	75.26	1.56	98.92
19B2640055	Normal	15	77	36	40.03	76.21	1.43	99
19B2640069	Normal	12	40	35	41.23	71.7	2.5	97.31
19B2640073	Normal	16	50.2	31	40.3	75.37	1.4	99.03
19B2640086	Normal	22	53.5	29	40.61	75.48	1.08	98.89
19B2640089	Normal	13	63	37	40.27	74.94	1.38	98.98
19B2640097	Normal	15	65	35	40.04	75.15	1.67	98.97
19B2640099	Normal	18	46.5	34	39.86	71.03	0.79	95.34
19B2640100	Normal	14	79	33	42.48	71.66	0.83	96.6
19B2639770	Normal	12	50	40	40.31	75.66	1.18	98.88
19B2639781	Normal	13	55	30	40.8	75.33	1.01	98.9
19B2639785	Normal	17	60	35	40.51	75.39	0.89	98.83
[truncated: 3,087 more rows]
