# Supplementary material for: Identify gestational diabetes mellitus by deep learning model from cell-free DNA at the early gestation stage
Source: Brief Bioinform. 2024 Jan 2;25(1):bbad492. doi: 10.1093/bib/bbad492 (PMC10782912; doi:10.1093/bib/bbad492)
Supplement: Supplementary_material_bbad492 [file supplementary_material_bbad492.zip › Supplementary Table 4.xlsx]

## Sheet: Supplementary Table 4
Hyperparameter	Upper bound	Lower bound	Step	Optimized value	Detail
Learning rate	1e-05	0.0001	1e-05	5e-05	Adam optimizer learning rate.
Pool size	4	2	1	4	Size of the max pooling window in the pooling layer.
Dropout rate	0.5	0.1	0.1	0.4	Fraction of the input units to drop in the dropout layer.
Number of filters	16	256	16	64	The dimensionality of the output space in the 1D convolution layer.
Kernal size	3	7	2	7	Specifying the length of the 1D convolution window.
