# Supplementary material for: Identify gestational diabetes mellitus by deep learning model from cell-free DNA at the early gestation stage
Source: Brief Bioinform. 2024 Jan 2;25(1):bbad492. doi: 10.1093/bib/bbad492 (PMC10782912; doi:10.1093/bib/bbad492)
Supplement: Supplementary_material_bbad492 [file supplementary_material_bbad492.zip › Supplementary Table 5.xlsx]

## Sheet: Sheet1
Window Size	50K	500K
Accuracy	0.6984	0.5793
Precision	0.6769	0.5467
Recall	0.7213	0.6833
F1	0.6984	0.6074
AUC	0.7989	0.6083
