# Supplementary material for: Identify gestational diabetes mellitus by deep learning model from cell-free DNA at the early gestation stage
Source: Brief Bioinform. 2024 Jan 2;25(1):bbad492. doi: 10.1093/bib/bbad492 (PMC10782912; doi:10.1093/bib/bbad492)
Supplement: Supplementary_material_bbad492 [file supplementary_material_bbad492.zip › Supplementary_Table_2.xlsx]

## Sheet: Supplemnetary Table 2
Chromosome	Gene Name	Ensembl ID	Start	End	Strand
1	DDX11L2	ENSG00000290825	11869	14409	+
1	HES4	ENSG00000188290	998962	1000172	-
1	TTC34	ENSG00000215912	2636986	2801693	-
1	WRAP73	ENSG00000116213	3630767	3652761	-
1	CCDC27	ENSG00000162592	3746460	3771645	+
1	SMIM1	ENSG00000235169	3772749	3775982	+
1	LRRC47	ENSG00000130764	3778559	3796498	-
1	AJAP1	ENSG00000196581	4654609	4792534	+
1	NPHP4	ENSG00000131697	5862811	5992473	-
1	CAMTA1	ENSG00000171735	6785454	7769706	+
1	PEX14	ENSG00000142655	10472288	10630758	+
1	EXOSC10	ENSG00000171824	11066618	11099869	-
1	MTOR	ENSG00000198793	11106535	11262556	-
1	CFAP107	ENSG00000157330	12746200	12763699	+
1	PRAMEF1	ENSG00000116721	12791397	12796628	+
1	PRAMEF20	ENSG00000204478	13410450	13421328	+
1	LRRC38	ENSG00000162494	13474973	13514003	-
1	KAZN	ENSG00000189337	13892792	15118043	+
1	FHAD1	ENSG00000142621	15236521	15400283	+
1	PLEKHM2	ENSG00000116786	15684320	15734769	+
1	FBLIM1	ENSG00000162458	15756607	15786594	+
1	ACTL8	ENSG00000117148	17755333	17827063	+
1	IGSF21	ENSG00000117154	18107798	18378483	+
1	PLA2G5	ENSG00000127472	20028179	20091911	+
1	EIF4G3	ENSG00000075151	20806292	21177285	-
1	KDM1A	ENSG00000004487	23019443	23083689	+
1	GRHL3	ENSG00000158055	24199558	24364482	+
1	NCMAP	ENSG00000184454	24556087	24609328	+
1	RSRP1	ENSG00000117616	25242249	25338213	-
1	RHD	ENSG00000187010	25272393	25330445	+
1	SLC9A1	ENSG00000090020	27098809	27166981	-
1	CD164L2	ENSG00000174950	27379176	27383333	-
1	MED18	ENSG00000130772	28329002	28335965	+
1	EPB41	ENSG00000159023	28887091	29120046	+
1	MECR	ENSG00000116353	29192657	29230942	-
1	NKAIN1	ENSG00000084628	31179745	31239887	-
1	FNDC5	ENSG00000160097	32862268	32872482	-
1	TRIM62	ENSG00000116525	33145399	33182059	-
1	CSMD2	ENSG00000121904	33513998	34165842	-
1	SMIM12	ENSG00000163866	34712737	34859755	-
1	ZMYM4	ENSG00000146463	35268709	35422058	+
1	CLSPN	ENSG00000092853	35720218	35769978	-
1	ADPRS	ENSG00000116863	36088892	36093932	+
1	COL8A2	ENSG00000171812	36095239	36125222	-
1	GRIK3	ENSG00000163873	36795527	37034515	-
1	MACF1	ENSG00000127603	39081316	39487177	+
1	NFYC	ENSG00000066136	40691648	40771603	+
1	SLFNL1	ENSG00000171790	41015589	41023237	-
1	SCMH1	ENSG00000010803	41027202	41242306	-
1	HIVEP3	ENSG00000127124	41506365	42035925	-
1	TMEM269	ENSG00000274386	42784991	42816619	+
1	SVBP	ENSG00000177868	42807052	42817397	-
1	PTPRF	ENSG00000142949	43525187	43623666	+
1	ST3GAL3	ENSG00000126091	43705824	43931165	+
1	ARTN	ENSG00000117407	43933320	43937240	+
1	ERI3	ENSG00000117419	44221070	44355260	-
1	PTCH2	ENSG00000117425	44819844	44843253	-
1	ZSWIM5	ENSG00000162415	45016399	45306209	-
1	MKNK1	ENSG00000079277	46557407	46616843	-
1	MOB3C	ENSG00000142961	46607719	46616811	-
1	CYP4B1	ENSG00000142973	46757838	46819413	+
1	CYP4A11	ENSG00000187048	46929177	46941484	-
1	TRABD2B	ENSG00000269113	47760528	47997385	-
1	AGBL4	ENSG00000186094	48532854	50023954	-
1	CDKN2C	ENSG00000123080	50960745	50974634	+
1	C1orf185	ENSG00000204006	51102221	51148086	+
1	DAB1	ENSG00000173406	56994778	58546734	-
1	FGGY-DT	ENSG00000224609	59131932	59296491	-
1	FGGY	ENSG00000172456	59296638	59810647	+
1	NFIA	ENSG00000162599	60865259	61462788	+
1	PATJ	ENSG00000132849	61742477	62178675	+
1	ROR1	ENSG00000185483	63774017	64181498	+
1	JAK1	ENSG00000162434	64833223	65067754	-
1	LEPR	ENSG00000116678	65420652	65641559	+
1	PDE4B	ENSG00000184588	65792514	66374579	+
1	SLC35D1	ENSG00000116704	66999350	67054148	-
1	IL12RB2	ENSG00000081985	67307364	67398724	+
1	WLS	ENSG00000116729	68098473	68233120	-
1	RPE65	ENSG00000116745	68428822	68449954	-
1	LRRC40	ENSG00000066557	70144805	70205579	-
1	PTGER3	ENSG00000050628	70852353	71047816	-
1	ZRANB2	ENSG00000132485	71063291	71081289	-
1	ZRANB2-DT	ENSG00000229956	71081324	71489976	+
1	NEGR1	ENSG00000172260	71395943	72282539	-
1	FPGT-TNNI3K	ENSG00000259030	74198235	74544393	+
1	TNNI3K	ENSG00000116783	74235387	74544428	+
1	LRRC53	ENSG00000162621	74469376	74512611	-
1	MIGA1	ENSG00000180488	77779624	77879540	+
1	NEXN	ENSG00000162614	77888513	77943895	+
1	FUBP1	ENSG00000162613	77944055	77979110	-
1	IFI44L	ENSG00000137959	78619902	78646145	+
1	ADGRL4	ENSG00000162618	78889764	79282124	-
1	ADGRL2	ENSG00000117114	81306147	81993932	+
1	CLCA4	ENSG00000016602	86547078	86580754	+
1	LRRC8D	ENSG00000171492	89821014	89936611	+
1	TGFBR3	ENSG00000069702	91680343	91906335	-
1	BRDT	ENSG00000137948	91949343	92014426	+
1	EVI5	ENSG00000067208	92508696	92792404	-
1	RPL5	ENSG00000122406	92832013	92841924	+
1	DIPK1A	ENSG00000154511	92832737	92961522	-
1	SLC44A3	ENSG00000143036	94820342	94895246	+
1	PTBP2	ENSG00000117569	96721665	96823738	+
1	DPYD	ENSG00000188641	97077743	97995000	-
1	MIR137HG	ENSG00000225206	97933474	98049871	-
1	DBT	ENSG00000137992	100186919	100249834	-
1	NTNG1	ENSG00000162631	107140007	107484923	+
1	VAV3	ENSG00000134215	107571161	107965180	-
1	SLC25A24	ENSG00000085491	108134043	108200849	-
1	CHIA	ENSG00000134216	111290851	111320566	+
1	RAP1A	ENSG00000116473	111542218	111716691	+
1	SYCP1	ENSG00000198765	114854863	114995370	+
1	MAB21L3	ENSG00000173212	116111399	116138149	+
1	VTCN1	ENSG00000134258	117143587	117210960	-
1	PDE4DIPP4	ENSG00000290904	120985692	121052167	-
1	SRGAP2C	ENSG00000171943	121184811	121392874	+
1	SRGAP2B	ENSG00000196369	144887265	145095528	-
1	FMO5	ENSG00000131781	147175351	147243050	-
1	BCL9	ENSG00000116128	147541501	147626216	+
1	PDE4DIP	ENSG00000178104	148808140	149048286	+
1	NBPF19	ENSG00000271383	149475045	149556361	+
1	TUFT1	ENSG00000143367	151540305	151583583	+
1	PRR9	ENSG00000203783	153217584	153219310	+
1	INTS3	ENSG00000143624	153728050	153774808	+
1	GATAD2B	ENSG00000143614	153789030	153923360	-
1	NUP210L	ENSG00000143552	153992685	154155116	-
1	SHE	ENSG00000169291	154469772	154502412	-
1	MUC1	ENSG00000185499	155185824	155192916	-
1	THBS3	ENSG00000169231	155195588	155209051	-
1	GON4L	ENSG00000116580	155749659	155859400	-
1	CCT3	ENSG00000163468	156308968	156367873	-
1	NTRK1	ENSG00000198400	156815640	156881850	+
1	CD5L	ENSG00000073754	157830911	157898256	-
1	SPTA1	ENSG00000163554	158610704	158686715	-
1	ARHGAP30	ENSG00000186517	161046946	161069970	-
1	DDR2	ENSG00000162733	162631373	162787405	+
1	RGS4	ENSG00000117152	163068775	163076802	+
1	RGS5	ENSG00000143248	163111121	163321791	-
1	KIFAP3	ENSG00000075945	169921326	170085208	-
1	DNM3	ENSG00000197959	171817887	172418466	+
1	TNFSF18	ENSG00000120337	173039202	173050941	-
1	KLHL20	ENSG00000076321	173714941	173786692	+
1	TNN	ENSG00000120332	175067833	175148075	+
1	KIAA0040	ENSG00000235750	175156986	175192999	-
1	TNR	ENSG00000116147	175315194	175743616	-
1	PAPPA2	ENSG00000116183	176463171	176845601	+
1	FAM20B	ENSG00000116199	179025804	179076567	+
1	ABL2	ENSG00000143322	179099330	179229684	-
1	ACBD6	ENSG00000230124	180269653	180502954	-
1	XPR1	ENSG00000143324	180632022	180890279	+
1	CACNA1E	ENSG00000198216	181317690	181813262	+
1	LAMC1	ENSG00000135862	183023420	183145592	+
1	C1orf21	ENSG00000116667	184387029	184629019	+
1	NIBAN1	ENSG00000135842	184790724	184974508	-
1	HMCN1	ENSG00000143341	185734391	186190949	+
1	ODR4	ENSG00000157181	186375838	186421378	+
1	PLA2G4A	ENSG00000116711	186828949	186988981	+
1	CDC73	ENSG00000134371	193121983	193254815	+
1	KCNT2	ENSG00000162687	196225779	196609225	-
1	CFHR1	ENSG00000244414	196819731	196837159	+
1	CRB1	ENSG00000134376	197268204	197478455	+
1	NR5A2	ENSG00000116833	200027614	200177420	+
1	CAMSAP2	ENSG00000118200	200738893	200860704	+
1	PKP1	ENSG00000081277	201283452	201332993	+
1	NAV1	ENSG00000134369	201539127	201826969	+
1	ATP2B4	ENSG00000058668	203626832	203744081	+
1	PIK3C2B	ENSG00000133056	204422628	204494805	-
1	DSTYK	ENSG00000133059	205142505	205211702	-
1	LEMD1	ENSG00000186007	205381378	205455954	-
1	BLACAT1	ENSG00000281406	205434885	205457091	-
1	RAB29	ENSG00000117280	205767986	205775482	-
1	SLC26A9	ENSG00000174502	205913048	205943460	-
1	SRGAP2	ENSG00000266028	206203346	206464436	+
1	EIF2D	ENSG00000143486	206571292	206612465	-
1	C1orf116	ENSG00000182795	207018522	207032756	-
1	PFKFB2	ENSG00000123836	207034366	207081024	+
1	PLXNA2	ENSG00000076356	208022242	208244384	-
1	HHAT	ENSG00000054392	210328252	210676296	+
1	PTPN14	ENSG00000152104	214348700	214552449	-
1	SPATA17	ENSG00000162814	217631324	217871696	+
1	RRP15	ENSG00000067533	218285293	218337983	+
1	FAM177B	ENSG00000197520	222737202	222751004	+
1	TLR5	ENSG00000187554	223109404	223143248	-
1	CAPN8	ENSG00000203697	223538007	223665723	-
1	CAPN2	ENSG00000162909	223701593	223776018	+
1	H3-3A-DT	ENSG00000272562	226045561	226061898	-
1	H3-3A	ENSG00000163041	226061851	226072019	+
1	CDC42BPA	ENSG00000143776	226989865	227318492	-
1	H2BU1	ENSG00000196890	228458103	228463104	+
1	PCNX2	ENSG00000135749	232983435	233295725	-
1	MAP3K21	ENSG00000143674	233327724	233385148	+
1	LYST	ENSG00000143669	235661041	235883724	-
1	EDARADD	ENSG00000186197	236348257	236502915	+
1	RYR2	ENSG00000198626	237042184	237833988	+
1	FMN2	ENSG00000155816	240014348	240475187	+
1	RGS7	ENSG00000182901	240767636	241357374	-
1	WDR64	ENSG00000162843	241652278	241802777	+
1	CEP170	ENSG00000143702	243124428	243255348	-
1	SDCCAG8	ENSG00000054282	243256034	243500091	+
1	GCSAML	ENSG00000169224	247507058	247577690	+
1	OR2T1	ENSG00000175143	248403048	248408020	+
1	OR2T34	ENSG00000183310	248573801	248574757	-
2	SH3YL1	ENSG00000035115	217730	266398	-
2	SNTG2	ENSG00000172554	950849	1367613	+
2	MYT1L	ENSG00000186487	1789113	2331664	-
2	ADI1	ENSG00000182551	3497366	3519531	-
2	RNASEH1	ENSG00000171865	3541430	3558333	-
2	MIR7515HG	ENSG00000236172	6615389	6651104	-
2	MBOAT2	ENSG00000143797	8852690	9003709	-
2	ASAP2	ENSG00000151693	9206765	9405683	+
2	ATP6V1C2	ENSG00000143882	10721100	10785110	+
2	TRIB2	ENSG00000071575	12716910	12742734	+
2	DDX1	ENSG00000079785	15591178	15634346	+
2	CYRIA	ENSG00000197872	16549459	16666331	-
2	PUM2	ENSG00000055917	20248691	20352234	-
2	GDF7	ENSG00000143869	20667144	20679243	+
2	APOB	ENSG00000084674	21001429	21044073	-
2	KLHL29	ENSG00000119771	23385179	23708611	+
2	EFR3B	ENSG00000084710	25042076	25159135	+
2	DTNB	ENSG00000138101	25377198	25673647	-
2	GAREM2	ENSG00000157833	26173088	26189663	+
2	SELENOI	ENSG00000138018	26308547	26395885	+
2	KCNK3	ENSG00000171303	26692722	26733420	+
2	GPN1	ENSG00000198522	27628247	27651511	+
2	BABAM2	ENSG00000158019	27889941	28338901	+
2	PLB1	ENSG00000163803	28457145	28644142	+
2	CLIP4	ENSG00000115295	29097705	29199777	+
2	ALK	ENSG00000171094	29192774	29921586	-
2	LBH	ENSG00000213626	30231534	30323730	+
2	LCLAT1	ENSG00000172954	30447226	30644225	+
2	XDH	ENSG00000158125	31334321	31414742	-
2	DPY30	ENSG00000162961	31867809	32039805	-
2	TTC27	ENSG00000018699	32628032	32821051	+
2	LTBP1	ENSG00000049323	32946953	33399509	+
2	STRN	ENSG00000115808	36837698	36966536	-
2	QPCT	ENSG00000115828	37342827	37373322	+
2	CDC42EP3	ENSG00000163171	37641882	37738468	-
2	ARHGEF33	ENSG00000214694	38889875	38975454	+
2	MAP4K3-DT	ENSG00000231312	39436530	39665343	+
2	SLC8A1	ENSG00000183023	40097270	40611053	-
2	EML4	ENSG00000143924	42169353	42332548	+
2	MTA3	ENSG00000057935	42494569	42756947	+
2	PREPL	ENSG00000138078	44316281	44361862	-
2	CAMKMT	ENSG00000143919	44361947	44772592	+
2	PRKCE	ENSG00000171132	45651345	46187990	+
2	SOCS5	ENSG00000171150	46698952	46780245	+
2	MCFD2	ENSG00000180398	46901870	46941855	-
2	TTC7A	ENSG00000068724	46915869	47076137	+
2	STPG4	ENSG00000239605	47045538	47155308	-
2	EPCAM-DT	ENSG00000234690	47192405	47345074	-
2	MSH2	ENSG00000095002	47403067	47663146	+
2	MSH6	ENSG00000116062	47695530	47810063	+
2	PPP1R21	ENSG00000162869	48440598	48515391	+
2	VRK2	ENSG00000028116	57907629	58159920	+
2	MIR4432HG	ENSG00000228590	60336446	60439828	-
2	USP34	ENSG00000115464	61187463	61471087	-
2	COMMD1	ENSG00000173163	61888724	62147247	+
2	EHBP1	ENSG00000115504	62673851	63046487	+
2	WDPCP	ENSG00000143951	63119559	63827843	-
2	AFTPH	ENSG00000119844	64524299	64593005	+
2	GFPT1	ENSG00000198380	69319780	69387250	-
2	GMCL1	ENSG00000087338	69829660	69881384	+
2	ASPRV1	ENSG00000244617	69960089	69961631	-
2	ADD2	ENSG00000075340	70607618	70768225	-
2	DYSF	ENSG00000135636	71453561	71686763	+
2	TACR1	ENSG00000115353	75046463	75199520	-
2	LRRTM4	ENSG00000176204	76747685	77593319	-
2	CTNNA2	ENSG00000066032	79185231	80648861	+
2	DNAH6	ENSG00000115423	84516455	84819589	+
2	USP39	ENSG00000168883	85602856	85649283	+
2	RNF103-CHMP3	ENSG00000249884	86505668	86721122	-
2	ANAPC1P2	ENSG00000285793	87030675	87076429	-
2	EIF2AK3	ENSG00000172071	88556741	88691518	-
2	C2orf92	ENSG00000228486	97664217	97703066	+
2	VWA3B	ENSG00000168658	98087116	98313299	+
2	AFF3	ENSG00000144218	99545419	100192428	-
2	LONRF2	ENSG00000170500	100271875	100322501	-
2	MAP4K4	ENSG00000071054	101696850	101894690	+
2	TMEM182	ENSG00000170417	102736905	103019900	+
2	PANTR1	ENSG00000233639	104764932	104853183	-
2	NCK2	ENSG00000071051	105744912	105894274	+
2	CD8B2	ENSG00000254126	106487364	106544297	+
2	RGPD4	ENSG00000196862	107826892	107892544	+
2	SLC5A7	ENSG00000115665	107986523	108013994	+
2	SH3RF3	ENSG00000172985	109129205	109504634	+
2	SEPTIN10	ENSG00000186522	109542799	109614143	-
2	ACOXL	ENSG00000153093	110732539	111120610	+
2	IL36G	ENSG00000136688	112973203	112985658	+
2	DPP10	ENSG00000175497	114442299	115845780	+
2	EPB41L5	ENSG00000115109	120013077	120179119	+
2	GLI2	ENSG00000074047	120735623	120992653	+
2	TFCP2L1	ENSG00000115112	121216587	121285202	-
2	MYO7B	ENSG00000169994	127535683	127637729	+
2	POLR2D	ENSG00000144231	127843553	127858155	-
2	ARHGEF4	ENSG00000136002	130836914	131047263	+
2	NCKAP5	ENSG00000176771	132671788	133568463	-
2	MGAT5	ENSG00000152127	134119983	134454621	+
2	TMEM163	ENSG00000152128	134455759	134719000	-
2	RAB3GAP1	ENSG00000115839	135052289	135176667	+
2	ZRANB3	ENSG00000121988	135136916	135531218	-
2	R3HDM1	ENSG00000048991	135531455	135725270	+
2	THSD7B	ENSG00000144229	136765545	137677718	+
2	KYNU	ENSG00000115919	142877657	143055833	+
2	ARHGAP15	ENSG00000075884	143091362	143768352	+
2	GTDC1	ENSG00000121964	143938068	144332568	-
2	ORC4	ENSG00000115947	147930396	148021604	-
2	MMADHC-DT	ENSG00000231969	149587196	150047447	+
2	NEB	ENSG00000183091	151485336	151734487	-
2	CACNB4	ENSG00000182389	151832771	152099167	-
2	GALNT13	ENSG00000144278	153871922	154453979	+
2	KCNJ3	ENSG00000162989	154697855	154858354	+
2	TANC1	ENSG00000115183	158968640	159232659	+
2	COBLL1	ENSG00000082438	164653624	164843679	-
2	SCN2A	ENSG00000136531	165194993	165392310	+
2	CSRNP3	ENSG00000178662	165469647	165689407	+
2	CERS6	ENSG00000172292	168456249	168775134	+
2	LRP2	ENSG00000081479	169127109	169362534	-
2	UBR3	ENSG00000144357	169827454	170084131	+
2	MYO3B	ENSG00000071909	170178145	170655171	+
2	ERICH2-DT	ENSG00000234350	170700368	170813670	-
2	GAD1	ENSG00000128683	170813213	170861151	+
2	TLK1	ENSG00000198586	170990823	171231314	-
2	METTL8	ENSG00000123600	171315746	171434802	-
2	ITGA6	ENSG00000091409	172427354	172506459	+
2	SP3	ENSG00000172845	173880850	173965373	-
2	SP9	ENSG00000217236	174334954	174338500	+
2	CHN1	ENSG00000128656	174798809	175005381	-
2	HOXD3	ENSG00000128652	176136612	176173102	+
2	HAGLR	ENSG00000224189	176164051	176188958	-
2	NFE2L2	ENSG00000116044	177218667	177392756	-
2	PDE11A	ENSG00000128655	177623244	178108339	-
2	CWC22	ENSG00000163510	179944876	180007297	-
2	PDE1A	ENSG00000115252	182139968	182523359	-
2	NCKAP1	ENSG00000061676	182909115	183038858	-
2	NUP35	ENSG00000163002	183117513	183161680	+
2	TFPI	ENSG00000003436	187464230	187565760	-
2	GULP1	ENSG00000144366	188291669	188595931	+
2	C2orf88	ENSG00000187699	189879609	190203484	+
2	MYO1B	ENSG00000128641	191245185	191425389	+
2	SLC39A10	ENSG00000196950	195575977	195737702	+
2	HECW2	ENSG00000138411	196189099	196593684	-
2	SPATS2L	ENSG00000196141	200305881	200482264	+
2	FAM126B	ENSG00000155744	200973718	201071671	-
2	C2CD6	ENSG00000155754	201487421	201619178	-
2	NBEAL1	ENSG00000144426	203014608	203226378	+
2	PARD3B	ENSG00000116117	204545475	205620162	+
2	MAP2	ENSG00000078018	209424047	209734147	+
2	DIRC3	ENSG00000231672	217284019	217756593	-
2	CYP27A1	ENSG00000135929	218781749	218815293	+
2	PRKAG3	ENSG00000115592	218822308	218832086	-
2	GMPPA	ENSG00000144591	219498865	219513898	+
2	ASIC4	ENSG00000072182	219514170	219538772	+
2	TMEM198	ENSG00000188760	219543663	219550595	+
2	OBSL1	ENSG00000124006	219550728	219571859	-
2	SGPP2	ENSG00000163082	222424543	222562621	+
2	AP1S3	ENSG00000152056	223667680	223838027	-
2	DOCK10	ENSG00000135905	224765090	225042468	-
2	CAB39	ENSG00000135932	230712842	230821075	+
2	ITM2C	ENSG00000135916	230864639	230879248	+
2	NMUR1	ENSG00000171596	231523187	231530445	-
2	DIS3L2	ENSG00000144535	231961245	232344350	+
2	GIGYF2	ENSG00000204120	232697299	232860605	+
2	DGKD	ENSG00000077044	233354494	233472104	+
2	AGAP1	ENSG00000157985	235494043	236131793	+
2	MLPH	ENSG00000115648	237485428	237555322	+
2	LRRFIP1	ENSG00000124831	237627587	237813682	+
2	RBM44	ENSG00000177483	237798389	237842808	+
2	KIF1A	ENSG00000130294	240713761	240824293	-
2	GAL3ST2	ENSG00000154252	241776822	241804287	+
2	NEU4	ENSG00000204099	241809065	241817413	+
3	CHL1-AS2	ENSG00000224318	109707	197341	-
3	CNTN4	ENSG00000144619	2098813	3057959	+
3	SUMF1	ENSG00000144455	3700814	4467273	-
3	GRM7	ENSG00000196277	6770001	7741533	+
3	SRGAP3	ENSG00000196220	8980591	9363053	-
3	LHFPL4	ENSG00000156959	9498361	9553822	-
3	IRAK2	ENSG00000134070	10164919	10243745	+
3	SLC6A11	ENSG00000132164	10816201	10940714	+
3	VGLL4	ENSG00000144560	11556069	11771350	-
3	CAND2	ENSG00000144712	12796472	12834804	+
3	IQSEC1	ENSG00000144711	12897043	13283281	-
3	WNT7A	ENSG00000154764	13816258	13880071	-
3	RFTN1	ENSG00000131378	16313574	16514026	-
3	DAZL	ENSG00000092345	16586792	16670306	-
3	TBC1D5	ENSG00000131374	17157162	18444817	-
3	SATB1	ENSG00000182568	18345377	18445621	-
3	ZNF385D	ENSG00000151789	21412218	22373321	-
3	UBE2E2	ENSG00000182247	23203020	23591794	+
3	THRB	ENSG00000151090	24117153	24495756	-
3	RARB	ENSG00000077092	24687887	25597932	+
3	LRRC3B	ENSG00000179796	26622772	26717537	+
3	NEK10	ENSG00000163491	27106484	27369460	-
3	RBMS3	ENSG00000144642	28574791	30010391	+
3	GADL1	ENSG00000144644	30726197	30894661	-
3	OSBPL10	ENSG00000144645	31657912	32077580	-
3	TRIM71	ENSG00000206557	32817997	32897824	+
3	UBP1	ENSG00000153560	33388336	33441371	-
3	ARPP21	ENSG00000172995	35638945	35794496	+
3	MYD88	ENSG00000172936	38138478	38143024	+
3	ACVR2B	ENSG00000114739	38453890	38493142	+
3	SCN5A	ENSG00000183873	38548057	38649687	-
3	SCN10A	ENSG00000185313	38696802	38816286	-
3	SLC25A38	ENSG00000144659	39383370	39397351	+
3	ZNF621	ENSG00000172888	40524878	40574685	+
3	ULK4	ENSG00000168038	41246599	41962130	-
3	GASK1A	ENSG00000144649	42979087	43067898	+
3	KIAA1143	ENSG00000163807	44737661	44761619	-
3	KIF15	ENSG00000163808	44761721	44873376	+
3	CDCP1	ENSG00000163814	45082277	45146422	-
3	LARS2	ENSG00000011376	45388561	45554726	+
3	LRRC2	ENSG00000163827	46515385	46606948	-
3	CCDC12	ENSG00000160799	46921726	46982010	-
3	NBEAL2	ENSG00000160796	46979666	47009704	+
3	PRKAR2A	ENSG00000114302	48744597	48847874	-
3	DAG1	ENSG00000173402	49468713	49535618	+
3	RBM6	ENSG00000004534	49940007	50100045	+
3	RBM5	ENSG00000003756	50088919	50119021	+
3	CISH	ENSG00000114737	50606489	50611774	-
3	MAPKAPK3	ENSG00000114738	50611520	50649291	+
3	DOCK3	ENSG00000088538	50674927	51384198	+
3	RRP9	ENSG00000114767	51933429	51941904	-
3	PARP3	ENSG00000041880	51942345	51948867	+
3	DNAH1	ENSG00000114841	52316319	52400492	+
3	BAP1	ENSG00000163930	52401008	52410008	-
3	NEK4	ENSG00000114904	52708444	52770946	-
3	STIMATE-MUSTN1	ENSG00000248592	52833121	52897562	-
3	STIMATE	ENSG00000213533	52836219	52897548	-
3	CACNA1D	ENSG00000157388	53328963	53813733	+
3	ERC2	ENSG00000187672	55508311	56469095	-
3	ARHGEF3	ENSG00000163947	56727418	57079329	-
3	ABHD6	ENSG00000163686	58237532	58295693	+
3	PXK	ENSG00000168297	58332880	58426127	+
3	PDHB	ENSG00000168291	58427630	58433857	-
3	FAM3D	ENSG00000198643	58633946	58666834	-
3	CFAP20DC-DT	ENSG00000243295	59050164	59754808	+
3	FHIT	ENSG00000189283	59747277	61251459	-
3	PTPRG	ENSG00000144724	61561569	62297609	+
3	CADPS	ENSG00000163618	62398346	62875416	-
3	SYNPR	ENSG00000163630	63228315	63616924	+
3	PRICKLE2	ENSG00000163637	64092236	64445476	-
3	SUCLG2	ENSG00000172340	67360460	67654612	-
3	TAFA4	ENSG00000163377	68731766	68953297	-
3	FRMD4B	ENSG00000114541	69168782	69542583	-
3	FOXP1	ENSG00000114861	70954693	71583978	-
3	ROBO2	ENSG00000185008	75906695	77649964	+
3	ROBO1	ENSG00000169855	78597239	79767998	-
3	NSUN3	ENSG00000178694	94062980	94131832	+
3	EPHA6	ENSG00000080224	96814581	97761532	+
3	GPR15	ENSG00000154165	98531978	98534681	+
3	ADGRG7	ENSG00000144820	100609601	100695479	+
3	NXPE3	ENSG00000144815	101779177	101843743	+
3	ZPLD1	ENSG00000170044	102099244	102479841	+
3	ALCAM	ENSG00000170017	105366909	105576900	+
3	DUBR	ENSG00000243701	107220744	107348464	+
3	CD96	ENSG00000153283	111292719	111665750	+
3	BOC	ENSG00000144857	113211003	113287459	+
3	ZBTB20	ENSG00000181722	114314500	115147292	-
3	LSAMP	ENSG00000185565	115802363	117139389	-
3	ARHGAP31	ENSG00000031081	119294383	119420714	+
3	CD80	ENSG00000121594	119524293	119559614	-
3	GPR156	ENSG00000175697	120164645	120285222	-
3	PARP9	ENSG00000138496	122527924	122564577	-
3	MYLK	ENSG00000065534	123610049	123884332	-
3	KALRN	ENSG00000160145	124033369	124726325	+
3	SNX4	ENSG00000114520	125446650	125520202	-
3	CHST13	ENSG00000180767	126524155	126543291	+
3	C3orf22	ENSG00000180697	126526999	126558965	-
3	CHCHD6	ENSG00000159685	126704240	126960420	+
3	PLXNA1	ENSG00000114554	126982693	127037389	+
3	RAB7A	ENSG00000075785	128693669	128825942	+
3	IFT122	ENSG00000163913	129429607	129520510	+
3	RHO	ENSG00000163914	129528639	129535344	+
3	TMCC1	ENSG00000172765	129647792	129893711	-
3	COL6A5	ENSG00000172752	130345516	130484846	+
3	NEK11	ENSG00000114670	131026850	131350465	+
3	CPNE4	ENSG00000196353	131533555	132285410	-
3	TMEM108	ENSG00000144868	133038391	133397775	+
3	RAB6B	ENSG00000154917	133824235	133895882	-
3	RYK	ENSG00000163785	134065303	134250859	-
3	AMOTL2	ENSG00000114019	134355347	134375479	-
3	PPP2R3A	ENSG00000073711	135965728	136147894	+
3	STAG1	ENSG00000118007	136336236	136752403	-
3	XRN1	ENSG00000114127	142306607	142448062	-
3	TRPC1	ENSG00000144935	142724034	142807888	+
3	SLC9A9	ENSG00000181804	143265222	143848485	-
3	PLOD2	ENSG00000152952	146035139	146163725	-
3	WWTR1	ENSG00000018408	149517235	149736714	-
3	MED12L	ENSG00000144893	151085286	151437072	+
3	P2RY12	ENSG00000169313	151336843	151384753	-
3	RSRC1	ENSG00000174891	158105855	158545730	+
3	MFSD1	ENSG00000118855	158732198	158829719	+
3	IQCJ-SCHIP1	ENSG00000283154	158962235	159897629	+
3	NMD3	ENSG00000169251	161104696	161253532	+
3	SPTSSB	ENSG00000196542	161344798	161372880	-
3	BCHE	ENSG00000114200	165772904	165837462	-
3	MECOM	ENSG00000085276	169083499	169663775	-
3	SKIL	ENSG00000136603	170357678	170396835	+
3	SLC2A2	ENSG00000163581	170996347	171026743	-
3	FNDC3B	ENSG00000075420	172039578	172401669	+
3	ECT2	ENSG00000114346	172750682	172821474	+
3	NLGN1	ENSG00000169760	173396284	174294372	+
3	NAALADL2	ENSG00000177694	174438573	175810548	+
3	KCNMB2	ENSG00000197584	178272932	178844429	+
3	SOX2-OT	ENSG00000242808	180989762	181836880	+
3	MCF2L2	ENSG00000053524	183178041	183428778	-
3	ST6GAL1	ENSG00000073849	186930325	187078553	+
3	MASP1	ENSG00000127241	187217282	187291980	-
3	TPRG1	ENSG00000188001	188947214	189325304	+
3	ATP13A4	ENSG00000127249	193398967	193593111	-
3	TM4SF19-DYNLT2B	ENSG00000273331	196316082	196338373	-
3	TM4SF19	ENSG00000145107	196319342	196338503	-
3	DLG1	ENSG00000075711	197042560	197299330	-
3	RUBCN	ENSG00000145016	197668867	197749727	-
3	LMLN	ENSG00000185621	197960200	198043720	+
3	ANKRD18DP	ENSG00000291192	198057531	198080754	-
4	ZNF732	ENSG00000186777	270675	305474	-
4	ZNF721	ENSG00000182903	425815	499156	-
4	CTBP1-DT	ENSG00000196810	1249300	1288291	+
4	MAEA	ENSG00000090316	1289887	1340147	+
4	NSD2	ENSG00000109685	1871393	1982207	+
4	NELFA	ENSG00000185049	1982717	2041903	-
4	ZFYVE28	ENSG00000159733	2269582	2418651	-
4	EVC2	ENSG00000173040	5542772	5709548	-
4	SORCS2	ENSG00000184985	7192538	7742836	+
4	HMX1	ENSG00000215612	8846076	8871839	-
4	DEFB131A	ENSG00000186146	9444414	9450666	+
4	CLNK	ENSG00000109684	10486395	10684768	-
4	PROM1	ENSG00000007062	15963076	16084378	-
4	TAPT1	ENSG00000169762	16160505	16227410	-
4	LCORL	ENSG00000178177	17841187	18021876	-
4	SLIT2	ENSG00000145147	20251905	20620561	+
4	KCNIP4	ENSG00000185774	20728606	21948772	-
4	CCDC149	ENSG00000181982	24803514	24980204	-
4	CCKAR	ENSG00000163394	26481396	26490484	-
4	ARAP2	ENSG00000047365	35948221	36244514	-
4	NWD2	ENSG00000174145	37244743	37449463	+
4	TBC1D1	ENSG00000065882	37891084	38139175	+
4	RHOH	ENSG00000168421	40191011	40246967	+
4	RBM47	ENSG00000163694	40423267	40630875	-
4	APBB2	ENSG00000163697	40810027	41216714	-
4	KCTD8	ENSG00000183783	44173903	44448809	-
4	GABRA2	ENSG00000151834	46243548	46475230	-
4	GABRB1	ENSG00000163288	46993723	47426447	+
4	NFXL1	ENSG00000170448	47847233	47914667	-
4	SLAIN2	ENSG00000109171	48341529	48426201	+
4	DANCR	ENSG00000226950	52712325	52723623	+
4	ERVMER34-1	ENSG00000226887	52722618	52751586	-
4	SCFD2	ENSG00000184178	52872982	53366066	-
4	LNX1	ENSG00000072201	53459301	53701405	-
4	CLOCK	ENSG00000134852	55427903	55546909	-
4	CRACD	ENSG00000109265	56049098	56330609	+
4	ADGRL3	ENSG00000150471	61200326	62078335	+
4	UGT2B28	ENSG00000135226	69280475	69295050	+
4	MOB1B	ENSG00000173542	70902326	71022449	+
4	CCNG2	ENSG00000138764	77157207	77433388	+
4	MRPL1	ENSG00000169288	77862830	77952785	+
4	PRKG2	ENSG00000138669	81087370	81215222	-
4	RASGEF1B	ENSG00000138670	81426393	82044244	-
4	SEC31A	ENSG00000138674	82818509	82901166	-
4	THAP9	ENSG00000168152	82900684	82919969	+
4	LIN54	ENSG00000189308	82909973	83012926	-
4	COQ2	ENSG00000173085	83261536	83284914	-
4	MAPK10	ENSG00000109339	85990007	86594625	-
4	AFF1	ENSG00000172493	86935002	87141039	+
4	SPARCL1	ENSG00000152583	87473335	87531061	-
4	FAM13A	ENSG00000138640	88725955	89111398	-
4	MMRN1	ENSG00000138722	89879532	89954629	+
4	GRID2	ENSG00000152208	92303966	93810157	+
4	STPG2	ENSG00000163116	97184093	98143476	-
4	TSPAN5	ENSG00000168785	98470367	98658611	-
4	H2AZ1-DT	ENSG00000245322	99950006	100195099	+
4	EMCN	ENSG00000164035	100395341	100880126	-
4	SLC39A8	ENSG00000138821	102251080	102431258	-
4	CENPE	ENSG00000138778	103105349	103198445	-
4	TET2	ENSG00000168769	105145875	105279816	+
4	TBCK	ENSG00000145348	106041599	106316683	-
4	SGMS2	ENSG00000164023	107824563	107915047	+
4	RPL34-DT	ENSG00000234492	108538190	108620475	-
4	SEC24B	ENSG00000138802	109433772	109540896	+
4	MCUB	ENSG00000005059	109560209	109688719	+
4	EGF	ENSG00000138798	109912883	110013766	+
4	PITX2	ENSG00000164093	110617423	110642123	-
4	UGT8	ENSG00000174607	114598770	114678225	+
4	NDST3	ENSG00000164100	118033618	118258634	+
4	METTL14-DT	ENSG00000281731	118664087	118685343	-
4	PDE5A	ENSG00000138735	119494397	119628804	-
4	FGF2	ENSG00000138685	122826708	122898236	+
4	SPATA5	ENSG00000145375	122923070	123319433	+
4	FAT4	ENSG00000196159	125314918	125492932	+
4	JADE1	ENSG00000077684	128809700	128875224	+
4	SCLT1	ENSG00000151466	128864921	129093600	-
4	SETD7	ENSG00000145391	139495941	139606699	-
4	QKILA	ENSG00000261268	139564298	139623257	-
4	MAML3	ENSG00000196782	139716753	140154184	-
4	SCOC	ENSG00000153130	140257286	140385728	+
4	IL15	ENSG00000164136	141636583	141733987	+
4	INPP4B	ENSG00000109452	142023160	142847432	-
4	USP38-DT	ENSG00000250326	142933195	143184861	-
4	GYPE	ENSG00000197465	143870864	143905563	-
4	ARHGAP10	ENSG00000071205	147732063	148072776	+
4	IQCM	ENSG00000234828	149351709	149896233	-
4	LRBA	ENSG00000198589	150264435	151015727	-
4	FHIP1A	ENSG00000164142	151409176	151670503	+
4	GATB	ENSG00000059691	151670504	151761007	-
4	ARFIP1	ENSG00000164144	152779937	152918463	+
4	FHDC1	ENSG00000137460	152936323	152979671	+
4	TRIM2	ENSG00000109654	153152163	153339319	+
4	LRAT	ENSG00000121207	154626945	154753120	+
4	GRIA2	ENSG00000120251	157204182	157387146	+
4	RAPGEF2	ENSG00000109756	159103013	159360174	+
4	FSTL5	ENSG00000168843	161383897	162164004	-
4	MARCHF1	ENSG00000145416	163524298	164384050	-
4	ADAM29	ENSG00000168594	174829668	174978180	+
4	GPM6A	ENSG00000150625	175632934	176002664	-
4	DCTD	ENSG00000129187	182890060	182917936	-
4	SNX25	ENSG00000109762	185204237	185370185	+
4	LRP2BP	ENSG00000109771	185363872	185395924	-
5	TERT	ENSG00000164362	1253147	1295068	-
5	MARCHF6	ENSG00000145495	10353695	10440388	+
5	ANKRD33B	ENSG00000164236	10564070	10657816	+
5	CTNND2	ENSG00000169862	10971836	11904446	-
5	CDH18	ENSG00000145526	19471296	20575873	-
5	GUSBP1	ENSG00000291102	21341833	21589372	+
5	CDH12	ENSG00000154162	21750673	22853344	-
5	CDH9	ENSG00000113100	26880597	27121150	-
5	PDZD2	ENSG00000133401	31639131	32110932	+
5	ADAMTS12	ENSG00000151388	33523535	33892019	-
5	WDR70	ENSG00000082068	37379285	37753435	+
5	FYB1	ENSG00000082074	39105252	39274528	-
5	CCL28	ENSG00000151882	43376645	43412391	-
5	ITGA1	ENSG00000213949	52787916	52959209	+
5	ARL15	ENSG00000185305	53883942	54310582	-
5	MTREX	ENSG00000039123	55307989	55425579	+
5	PLPP1	ENSG00000067113	55424854	55534969	-
5	IL6ST	ENSG00000134352	55935095	55995022	-
5	IL6ST-DT	ENSG00000227908	55995153	56003649	+
5	ANKRD55	ENSG00000164512	56099680	56233330	-
5	RMEL3	ENSG00000250961	57395060	57534504	+
5	NDUFAF2	ENSG00000164182	60945177	61154531	+
5	CARTPT	ENSG00000164326	71719275	71721048	+
5	FCHO2	ENSG00000157107	72956041	73090522	+
5	ARHGEF28	ENSG00000214944	73626158	73941993	+
5	HEXB	ENSG00000049860	74640023	74722647	+
5	SV2C	ENSG00000122012	76083383	76353939	+
5	F2R	ENSG00000181104	76716126	76735770	+
5	SCAMP1	ENSG00000085365	78360611	78480739	+
5	RASGRF2	ENSG00000113319	80960363	81230162	+
5	ATG10	ENSG00000152348	81972023	82276857	+
5	HAPLN1	ENSG00000145681	83637805	83720855	-
5	EDIL3	ENSG00000164176	83940554	84384880	-
5	NR2F1	ENSG00000175745	93583222	93594611	+
5	FAM172A	ENSG00000113391	93617725	94111699	-
5	KIAA0825	ENSG00000185261	94150851	94618604	-
5	PCSK1	ENSG00000175426	96390333	96434143	-
5	CAST	ENSG00000153113	96525267	96779595	+
5	EFNA5	ENSG00000184349	107376894	107670937	-
5	FER	ENSG00000151422	108747841	109196841	+
5	TMEM232	ENSG00000186952	110289233	110738956	-
5	MCC	ENSG00000171444	113022106	113488823	-
5	TSSK1B	ENSG00000212122	113432553	113434989	-
5	PGGT1B	ENSG00000164219	115204012	115262877	-
5	CCDC112	ENSG00000164221	115267190	115296693	-
5	FEM1C	ENSG00000145780	115520908	115544775	-
5	AP3S1	ENSG00000177879	115841592	115914081	+
5	LVRN	ENSG00000172901	115962454	116027619	+
5	SEMA6A	ENSG00000092421	116443555	116574823	-
5	DMXL1	ENSG00000172869	119037772	119249138	+
5	ZNF474	ENSG00000164185	122129546	122182658	+
5	SLC27A6	ENSG00000113396	128538013	129033642	+
5	CDC42SE2	ENSG00000158985	131245493	131398447	+
5	FNIP1	ENSG00000217128	131641714	131797017	-
5	ACSL6	ENSG00000164398	131949973	132012243	-
5	P4HA2	ENSG00000072682	132190147	132295315	-
5	SLC22A5	ENSG00000197375	132369710	132395613	+
5	IRF1	ENSG00000125347	132440440	132508719	-
5	SPOCK1	ENSG00000152377	136975298	137598379	-
5	BRD8	ENSG00000112983	138139770	138178953	-
5	CTNNA1	ENSG00000044115	138610967	138935034	+
5	MATR3	ENSG00000015479	139293674	139331677	+
5	SLC23A1	ENSG00000170482	139367196	139384553	-
5	MZB1	ENSG00000170476	139387467	139390081	-
5	ANKHD1	ENSG00000131503	140401814	140539856	+
5	ANKHD1-EIF4EBP3	ENSG00000254996	140401908	140549569	+
5	GRXCR2	ENSG00000204928	145858521	145937126	-
5	PPP2R2B	ENSG00000156475	146580742	147084784	-
5	JAKMIP2	ENSG00000176049	147585438	147782775	-
5	SH3TC2	ENSG00000169247	148923639	149063163	-
5	SH3TC2-DT	ENSG00000250072	149063239	149129578	+
5	AFAP1L1	ENSG00000157510	149271859	149343637	+
5	HMGXB3	ENSG00000113716	150000046	150053142	+
5	GRIA1	ENSG00000155511	153489615	153813869	+
5	SGCD	ENSG00000170624	155870344	156767788	+
5	CLINT1	ENSG00000113282	157785743	157859145	-
5	PWWP2A	ENSG00000170234	160061801	160119450	-
5	C1QTNF2	ENSG00000145861	160347754	160370641	-
5	ATP10B	ENSG00000118322	160563120	160852214	-
5	TENM2	ENSG00000145934	166979029	168264157	+
5	WWC1	ENSG00000113645	168291645	168472303	+
5	FBLL1	ENSG00000188573	168529305	168530634	+
5	SLIT3	ENSG00000184347	168661733	169301139	-
5	DOCK2	ENSG00000134516	169637268	170083382	+
5	KCNIP1	ENSG00000182132	170353487	170736632	+
5	SH3PXD2B	ENSG00000174705	172325000	172454525	-
5	FAM153B	ENSG00000289731	176058717	176159271	+
5	CDHR2	ENSG00000074276	176542511	176595974	+
5	GPRIN1	ENSG00000169258	176595802	176610156	-
6	GMDS	ENSG00000112699	1623806	2245605	-
6	GMDS-DT	ENSG00000250903	2245718	2525976	+
6	SERPINB1	ENSG00000021355	2832332	2841959	-
6	NQO2	ENSG00000124588	2987987	3019755	+
6	RPP40	ENSG00000124787	4994717	5004063	-
6	FARS2	ENSG00000145982	5261044	5829192	+
6	F13A1	ENSG00000124491	6144084	6321013	-
6	LY86	ENSG00000112799	6588108	6654983	+
6	TMEM14B	ENSG00000137210	10747759	10852753	+
6	MAK	ENSG00000111837	10762723	10838553	-
6	SMIM13	ENSG00000224531	11093834	11138733	+
6	NEDD9	ENSG00000111859	11183298	11382348	-
6	HIVEP1	ENSG00000095951	12008762	12164999	+
6	PHACTR1	ENSG00000112137	12716312	13290446	+
6	ATXN1	ENSG00000124788	16299112	16761491	-
6	CAP2	ENSG00000112186	17393595	17557780	+
6	KIF13A	ENSG00000137177	17759183	17987635	-
6	DEK	ENSG00000124795	18223860	18264548	-
6	MIR548A1HG	ENSG00000283408	18522735	18674001	+
6	E2F3	ENSG00000112242	20401879	20493714	+
6	CASC15	ENSG00000272168	21664184	22654455	+
6	KIAA0319	ENSG00000137261	24544104	24646191	-
6	CARMIL1	ENSG00000079691	25279078	25620530	+
6	H2AC6	ENSG00000180573	26124145	26139116	+
6	H1-4	ENSG00000168298	26156329	26157115	+
6	H2BC5	ENSG00000158373	26158122	26171349	+
6	ZNF322	ENSG00000181315	26634383	26659752	-
6	ZSCAN16	ENSG00000196812	28107689	28130082	+
6	HLA-B	ENSG00000234745	31353872	31367067	-
6	TSBP1	ENSG00000204296	32288526	32371907	-
6	SYNGAP1	ENSG00000197283	33419661	33453689	+
6	LEMD2	ENSG00000161904	33771202	33789130	-
6	ILRUN	ENSG00000196821	34587288	34696859	-
6	SLC26A8	ENSG00000112053	35943516	36024868	-
6	MAPK14	ENSG00000112062	36027782	36111236	+
6	RNF8	ENSG00000112130	37353979	37394734	+
6	BTBD9	ENSG00000183826	38168451	38640148	-
6	DNAH8	ENSG00000124721	38715311	39030792	+
6	KIF6	ENSG00000164627	39329990	39725408	-
6	DAAM2	ENSG00000146122	39792298	39904877	+
6	LRFN2	ENSG00000156564	40391591	40587364	-
6	NFYA	ENSG00000001167	41072974	41102403	+
6	ADCY10P1	ENSG00000290554	41101034	41140835	+
6	TREML1	ENSG00000161911	41149337	41154347	-
6	BYSL	ENSG00000112578	41921499	41933046	+
6	CCND3	ENSG00000112576	41934934	42050357	-
6	SCIRT	ENSG00000237686	43931572	44074655	-
6	C6orf223	ENSG00000181577	44000580	44007612	+
6	SLC29A1	ENSG00000112759	44219553	44234142	+
6	SUPT3H	ENSG00000196284	44809317	45377953	-
6	ADGRF5	ENSG00000069122	46852522	46954943	-
6	PKHD1	ENSG00000170927	51615299	52087613	-
6	GSTA4	ENSG00000170899	52977948	52995304	-
6	GCLC	ENSG00000001084	53497341	53616970	-
6	LRRC1	ENSG00000137269	53794497	53924125	+
6	MLIP	ENSG00000146147	53929982	54266280	+
6	GFRAL	ENSG00000187871	55327469	55402493	+
6	HMGCLL1	ENSG00000146151	55434373	55579197	-
6	COL21A1	ENSG00000124749	56056590	56394094	-
6	DST	ENSG00000151914	56457987	56954830	-
6	KHDRBS2	ENSG00000112232	61679961	62286225	-
6	EYS	ENSG00000188107	63719980	65707226	-
6	ADGRB3-DT	ENSG00000230910	68627879	68635169	-
6	ADGRB3	ENSG00000135298	68635282	69390571	+
6	COL19A1	ENSG00000082293	69866556	70212468	+
6	RIMS1	ENSG00000079841	71886550	72403150	+
6	KCNQ5	ENSG00000185760	72621792	73198853	+
6	IMPG1	ENSG00000112706	75921114	76072678	-
6	DOP1A	ENSG00000083097	83067666	83171350	+
6	PGM3	ENSG00000013375	83147324	83193936	-
6	ME1	ENSG00000065833	83210402	83431051	-
6	ZNF292	ENSG00000188994	87151803	87265943	+
6	SMIM8	ENSG00000111850	87322583	87399749	+
6	RARS2	ENSG00000146282	87513459	87590028	-
6	ORC3	ENSG00000135336	87590067	87667453	+
6	RNGTT	ENSG00000111880	88609897	88963618	-
6	SRSF12	ENSG00000154548	89095959	89118071	-
6	GABRR1	ENSG00000146276	89177504	89231278	-
6	MAP3K7	ENSG00000135341	90513573	90587086	-
6	FUT9	ENSG00000172461	96015974	96215612	+
6	GPR63	ENSG00000112218	96794125	96837477	-
6	KLHL32	ENSG00000186231	96924620	97140754	+
6	MMS22L	ENSG00000146263	97142161	97283217	-
6	GRIK2	ENSG00000164418	100962701	102081622	+
6	LIN28B	ENSG00000187772	104936616	105083332	+
6	CRYBG1	ENSG00000112297	106360717	106572017	+
6	SOBP	ENSG00000112320	107490106	107661306	+
6	SNX3	ENSG00000112335	108211222	108261246	-
6	FOXO3	ENSG00000118689	108559835	108684774	+
6	FIG4	ENSG00000112367	109690609	109878098	+
6	METTL24	ENSG00000053328	110243940	110358349	-
6	CDK19	ENSG00000155111	110609978	110815958	-
6	HDAC2-AS2	ENSG00000228624	113969701	114471705	+
6	HS3ST5	ENSG00000249853	114055596	114343023	-
6	RSPH4A	ENSG00000111834	116616479	116632985	+
6	ZUP1	ENSG00000153975	116635618	116668794	-
6	DCBLD1	ENSG00000164465	117453817	117569858	+
6	NUS1	ENSG00000153989	117675469	117710727	+
6	CEP85L	ENSG00000111860	118460772	118710075	-
6	MCM9	ENSG00000111877	118813442	118935162	-
6	MAN1A1	ENSG00000111885	119177205	119349761	-
6	HDDC2	ENSG00000111906	125219962	125302078	-
6	LAMA2	ENSG00000196569	128883138	129516566	+
6	MOXD1	ENSG00000079931	132296055	132401475	-
6	PDE7B	ENSG00000171408	135851701	136195574	+
6	ARFGEF3	ENSG00000112379	138161939	138344663	+
6	NHSL1	ENSG00000135540	138422043	138692571	-
6	FILNC1	ENSG00000231426	139677639	139860476	+
6	PHACTR2	ENSG00000112419	143536845	143831185	+
6	UTRN	ENSG00000152818	144285335	144853034	+
6	EPM2A	ENSG00000112425	145382535	145736023	-
6	FBXO30	ENSG00000118496	145793502	145814795	-
6	EPM2A-DT	ENSG00000235652	145799409	145887430	+
6	TAB2	ENSG00000055208	149218641	149411613	+
6	PCMT1	ENSG00000120265	149749443	149811420	+
6	PLEKHG1	ENSG00000120278	150599883	150843665	+
6	MTHFD1L	ENSG00000120254	150865679	151101887	+
6	AKAP12	ENSG00000131016	151239967	151358559	+
6	ESR1	ENSG00000091831	151656691	152129619	+
6	ARID1B	ENSG00000049618	156776020	157210779	+
6	SNX9	ENSG00000130340	157700387	157945077	+
6	TULP4	ENSG00000130338	158232236	158511828	+
6	FNDC1	ENSG00000164694	159169400	159272108	+
6	SOD2	ENSG00000291237	159669069	159762529	-
6	WTAP	ENSG00000146457	159725585	159756319	+
6	IGF2R	ENSG00000197081	159969082	160113507	+
6	SLC22A1	ENSG00000175003	160121815	160158718	+
6	SLC22A3	ENSG00000146477	160348378	160452577	+
6	PRKN	ENSG00000185345	161347417	162727775	-
6	PACRG	ENSG00000112530	162727132	163315500	+
6	PACRG-AS2	ENSG00000225437	163042557	163054161	-
6	PDE10A	ENSG00000112541	165327287	165988117	-
6	RPS6KA2	ENSG00000071242	166409364	166906451	-
6	RAMACL	ENSG00000235272	166583009	166586678	-
6	UNC93A	ENSG00000112494	167271169	167316014	+
6	DLL1	ENSG00000198719	170282206	170306565	-
6	FAM120B	ENSG00000112584	170290703	170407067	+
7	PRKAR1B	ENSG00000188191	549197	727650	-
7	ELFN1	ENSG00000225968	1665745	1747946	+
7	AMZ1	ENSG00000174945	2679522	2775500	+
7	SDK1	ENSG00000146555	3301252	4269000	+
7	FOXK1	ENSG00000164916	4682295	4771442	+
7	ACTB	ENSG00000075624	5526409	5563902	-
7	RSPH10B	ENSG00000155026	5925550	5970689	-
7	RSPH10B2	ENSG00000169402	6754103	6799365	+
7	COL28A1	ENSG00000215018	7356203	7535873	-
7	UMAD1	ENSG00000219545	7640711	7968020	+
7	NXPH1	ENSG00000122584	8433609	8752961	+
7	MGC4859	ENSG00000283117	10449820	10779944	-
7	SCIN	ENSG00000006747	12570577	12660182	+
7	DGKB	ENSG00000136267	14145049	14974777	-
7	AGMO	ENSG00000187546	15200317	15562015	-
7	HDAC9	ENSG00000048052	18086949	19002416	+
7	STEAP1B	ENSG00000105889	22419444	22727613	-
7	NUP42	ENSG00000136243	23181841	23201011	+
7	IGF2BP3	ENSG00000136231	23310209	23470491	-
7	CCDC126	ENSG00000169193	23597382	23644708	+
7	HIBADH	ENSG00000106049	27525442	27662883	-
7	CREB5	ENSG00000146592	28299321	28825894	+
7	CHN2	ENSG00000106069	29146569	29514328	+
7	WIPF3	ENSG00000122574	29806486	29917061	+
7	PDE1C	ENSG00000154678	31751179	32428131	-
7	LSM5	ENSG00000106355	32485338	32495283	-
7	BBS9	ENSG00000122507	33109557	33877180	+
7	TBX20	ENSG00000164532	35202430	35254100	-
7	AOAH	ENSG00000136250	36512941	36724549	-
7	ELMO1	ENSG00000155849	36852906	37449223	-
7	SFRP4	ENSG00000106483	37905932	38025695	-
7	VPS41	ENSG00000006715	38722974	38932394	-
7	CDK13	ENSG00000065883	39950121	40099580	+
7	TNS3	ENSG00000136205	47275154	47582558	-
7	ABCA13	ENSG00000179869	48171458	48647497	+
7	VWC2	ENSG00000188730	49773638	49921950	+
7	ZPBP	ENSG00000042813	49850421	50121329	-
7	SPATA48	ENSG00000164500	50095883	50159256	+
7	MIR3147HG	ENSG00000260653	57404172	57419535	+
7	AUTS2	ENSG00000158321	69598296	70793506	+
7	GALNT17	ENSG00000185274	71132144	71713600	+
7	SPDYE11	ENSG00000275976	73047862	73057911	-
7	CLIP2	ENSG00000106665	74289407	74405935	+
7	GTF2I	ENSG00000263001	74650231	74760692	+
7	HIP1	ENSG00000127946	75533298	75738962	-
7	CD36	ENSG00000135218	80369575	80679277	+
7	SEMA3C	ENSG00000075223	80742538	80922359	-
7	PCLO	ENSG00000186472	82754012	83162930	-
7	SEMA3A	ENSG00000075213	83955777	84492724	-
7	ZNF804B	ENSG00000182348	88759700	89338528	+
7	CDK6	ENSG00000105810	92604921	92836573	-
7	SAMD9	ENSG00000205413	93099513	93118023	-
7	GNGT1	ENSG00000127928	93591573	93911265	+
7	BAIAP2L1	ENSG00000006453	98291650	98401090	-
7	FBXL13	ENSG00000161040	102812838	103074839	-
7	ARMC10	ENSG00000170632	103074881	103099759	+
7	RELN	ENSG00000189056	103471381	103989658	-
7	LHFPL3	ENSG00000187416	104328603	104908561	+
7	KMT2E	ENSG00000005483	104940943	105115019	+
7	SRPK2	ENSG00000135250	105110704	105399308	-
7	COG5	ENSG00000164597	107201372	107564261	-
7	IMMP2L	ENSG00000184903	110662644	111562517	-
7	CFTR	ENSG00000001626	117287120	117715971	+
7	SLC13A1	ENSG00000081800	123113531	123199972	-
7	POT1	ENSG00000128513	124822386	124929983	-
7	SND1	ENSG00000197157	127652194	128092609	+
7	STRIP2	ENSG00000128578	129434432	129488399	+
7	NRF1	ENSG00000106459	129611720	129757082	+
7	PLXNA4	ENSG00000221866	132123340	132648688	-
7	EXOC4	ENSG00000131558	133253073	134066589	+
7	LRGUK	ENSG00000155530	134127299	134264595	+
7	PTN	ENSG00000105894	137227341	137343774	-
7	SVOPL	ENSG00000157703	138594285	138701362	-
7	ATP6V0A4	ENSG00000105929	138706294	138799560	-
7	HIPK2	ENSG00000064393	139561570	139777998	-
7	TMEM178B	ENSG00000261115	141074064	141480380	+
7	TPK1	ENSG00000196511	144451941	144836395	-
7	CNTNAP2	ENSG00000174469	146116002	148420998	+
7	AOC1	ENSG00000002726	150824627	150861504	+
7	PRKAG2	ENSG00000106617	151556124	151877125	-
7	DPP6	ENSG00000130226	153748133	154894285	+
7	RNF32-DT	ENSG00000182648	156388922	156640654	-
7	RNF32	ENSG00000105982	156640281	156677130	+
7	LMBR1	ENSG00000105983	156668946	156893216	-
7	PTPRN2	ENSG00000155093	157539056	158587823	-
8	DLGAP2	ENSG00000198010	737628	1708476	+
8	KBTBD11	ENSG00000176595	1973677	2006936	+
8	MYOM2	ENSG00000036448	2045046	2165552	+
8	MCPH1	ENSG00000147316	6406592	6648508	+
8	ANGPT2	ENSG00000091879	6499632	6563409	-
8	DEFB1	ENSG00000164825	6870592	6877936	-
8	DEFA1	ENSG00000206047	6977649	6980092	-
8	DEFA3	ENSG00000239839	7015869	7018297	-
8	TNKS	ENSG00000173273	9555912	9782346	+
8	MSRA	ENSG00000175806	10054292	10428891	+
8	XKR6	ENSG00000171044	10896045	11201833	-
8	FAM167A	ENSG00000154319	11421476	11475908	-
8	CTSB	ENSG00000164733	11842524	11869533	-
8	LONRF1	ENSG00000154359	12721906	12756073	-
8	DLC1	ENSG00000164741	13083361	13604610	-
8	SGCZ	ENSG00000185053	14084845	15238431	-
8	MSR1	ENSG00000038945	16107878	16567490	-
8	MICU3	ENSG00000155970	17027238	17122642	+
8	CSGALNACT1	ENSG00000147408	19404161	19758029	-
8	PIWIL2	ENSG00000197181	22275316	22357568	+
8	LOXL2	ENSG00000134013	23296897	23425328	-
8	ENTPD4	ENSG00000197217	23385783	23457695	-
8	SCARA5	ENSG00000168079	27869883	27992673	-
8	FBXO16	ENSG00000214050	28348287	28490278	-
8	NRG1	ENSG00000157168	31639222	32855666	+
8	FUT10	ENSG00000172728	33370824	33473146	-
8	UNC5D	ENSG00000156687	35235475	35796550	+
8	NSD3	ENSG00000147548	38269704	38382272	-
8	ADAM18	ENSG00000168619	39584489	39730065	+
8	ANK1	ENSG00000029534	41653220	41896741	-
8	ST18	ENSG00000147488	52110838	52460959	-
8	MRPL15	ENSG00000137547	54135241	54148514	+
8	TMEM68	ENSG00000167904	55696424	55773407	-
8	LYN	ENSG00000254087	55879835	56014169	+
8	TOX	ENSG00000198846	58805412	59119147	-
8	CHD7	ENSG00000171316	60678740	60868028	+
8	CLVS1	ENSG00000177182	61057158	61501645	+
8	NKAIN3	ENSG00000185942	62248591	63014000	+
8	PDE7A	ENSG00000205268	65714334	65842322	-
8	C8orf44-SGK3	ENSG00000288602	66667596	66860472	+
8	C8orf44	ENSG00000288596	66667615	66685564	+
8	EYA1	ENSG00000104313	71197433	71592025	-
8	RPL7	ENSG00000147604	73290242	73295789	-
8	RDH10	ENSG00000121039	73294602	73325281	+
8	STAU2	ENSG00000040341	73420369	73747708	-
8	JPH1	ENSG00000104369	74234700	74321540	-
8	HNF4G	ENSG00000164749	75407914	75566834	+
8	CHMP4C	ENSG00000164695	81732448	81759515	+
8	RALYL	ENSG00000184672	84182787	84921844	+
8	WWP1	ENSG00000123124	86342547	86478420	+
8	CNBD1	ENSG00000176571	86866415	87615219	+
8	PIP4P2	ENSG00000155099	90993802	91040872	-
8	SLC26A7	ENSG00000147606	91209494	91398155	+
8	CIBAR1-DT	ENSG00000246662	93213302	93700433	-
8	PDP1	ENSG00000164951	93857807	93926068	+
8	CDH17	ENSG00000079112	94127162	94217303	-
8	DPY19L4	ENSG00000156162	94719703	94793836	+
8	MTDH	ENSG00000147649	97644184	97730260	+
8	STK3	ENSG00000104375	98371228	98942827	-
8	KCNS2	ENSG00000156486	98426958	98432853	+
8	YWHAZ	ENSG00000164924	100916523	100953388	-
8	NCALD	ENSG00000104490	101686542	102124907	-
8	AZIN1	ENSG00000155096	102826111	102893864	-
8	ZFPM2	ENSG00000169946	104590733	105804539	+
8	OXR1	ENSG00000164830	106270144	106752694	+
8	ANGPT1	ENSG00000154188	107249482	107498055	-
8	TMEM74	ENSG00000164841	108606850	108787594	-
8	CSMD3	ENSG00000164796	112222928	113436939	-
8	COL14A1	ENSG00000187955	120059780	120373573	+
8	FAM83A	ENSG00000147689	123178960	123210079	+
8	C8orf76	ENSG00000189376	123219967	123241377	-
8	FER1L6-AS2	ENSG00000253868	124044395	124171522	-
8	MTSS1	ENSG00000170873	124550784	124728473	-
8	ZNF572	ENSG00000180938	124973295	124979389	+
8	PCAT1	ENSG00000253438	126556323	127419050	+
8	PVT1	ENSG00000249859	127794526	128187101	+
8	CCDC26	ENSG00000229140	128634199	129683770	-
8	ASAP1	ENSG00000153317	130052104	130443674	-
8	ADCY8	ENSG00000155897	130780301	131040909	-
8	KCNQ3	ENSG00000184156	132120859	132481095	-
8	TG	ENSG00000042832	132866958	133134903	+
8	ST3GAL1	ENSG00000008513	133454848	133571940	-
8	FAM135B	ENSG00000147724	138130023	138497261	-
8	COL22A1	ENSG00000169436	138588235	138914041	-
8	TRAPPC9	ENSG00000167632	139727725	140458579	-
8	PTK2	ENSG00000169398	140657900	141002216	-
8	DENND3	ENSG00000105339	141117278	141195808	+
8	SLC45A4	ENSG00000022567	141207166	141308305	-
8	PARP10	ENSG00000178685	143977153	144012772	-
8	SCRT1	ENSG00000261678	144330565	144336482	-
8	SLC52A2	ENSG00000185803	144333957	144361286	+
8	ZNF251	ENSG00000198169	144720907	144756417	-
8	ZNF252P	ENSG00000291080	144973589	145002912	-
9	GLIS3	ENSG00000107249	3824127	4348392	-
9	PTPRD	ENSG00000153707	8314246	10613002	-
9	TTC39B	ENSG00000155158	15163622	15307360	-
9	CCDC171	ENSG00000164989	15553043	16061663	+
9	BNC2	ENSG00000173068	16409503	16870843	-
9	ADAMTSL1	ENSG00000178031	17906563	18910950	+
9	SAXO1	ENSG00000155875	18858906	19049358	-
9	ACER2	ENSG00000177076	19409009	19452505	+
9	MLLT3	ENSG00000171843	20341669	20622499	-
9	FOCAD	ENSG00000188352	20658309	20995955	+
9	ELAVL2	ENSG00000107105	23690104	23826337	-
9	TUSC1	ENSG00000198680	25676969	25678444	-
9	LINGO2	ENSG00000174482	27937617	29213601	-
9	SMU1	ENSG00000122692	33041765	33076674	-
9	PRSS3	ENSG00000010438	33750679	33799231	+
9	TLN1	ENSG00000137076	35696948	35732195	-
9	LERFS	ENSG00000234665	62856999	62898095	-
9	PGM5	ENSG00000154330	68328308	68531061	+
9	APBA1	ENSG00000107282	69427532	69672371	-
9	GDA	ENSG00000119125	72114595	72257193	+
9	TMC1	ENSG00000165091	72521608	72838297	+
9	PCSK5	ENSG00000099139	75890644	76362975	+
9	GNA14	ENSG00000156049	77423079	77648322	-
9	GNAQ	ENSG00000156052	77716097	78031811	-
9	TLE4	ENSG00000106829	79571773	79726882	+
9	FRMD3	ENSG00000172159	83242990	83538546	-
9	KIF27	ENSG00000165115	83834099	83921465	-
9	CTSL3P	ENSG00000290757	87772915	87786884	+
9	SPATA31C2	ENSG00000177910	88129305	88138475	-
9	SPIN1	ENSG00000106723	88388430	88478694	+
9	IARS1	ENSG00000196305	92210207	92293854	-
9	PTPDC1	ENSG00000158079	94030794	94109856	+
9	AOPEP	ENSG00000148120	94726699	95087159	+
9	FANCC	ENSG00000158169	95099054	95426796	-
9	PTCH1	ENSG00000185920	95442980	95517057	-
9	ERCC6L2	ENSG00000182150	95871264	96121154	+
9	ZNF367	ENSG00000165244	96385941	96418370	-
9	GABBR2	ENSG00000136928	98288109	98708935	-
9	GALNT12	ENSG00000119514	98807670	98850081	+
9	MSANTD3-TMEFF1	ENSG00000251349	100442271	100577636	+
9	SMC2	ENSG00000136824	104094260	104141419	+
9	ZNF462	ENSG00000148143	106863166	107013634	+
9	EPB41L4B	ENSG00000095203	109171974	109321059	-
9	PALM2AKAP2	ENSG00000157654	109498325	110172512	+
9	SVEP1	ENSG00000165124	110365248	110579880	-
9	MUSK	ENSG00000030304	110668779	110806558	+
9	LPAR1	ENSG00000198121	110873263	111038470	-
9	SNX30	ENSG00000148158	112750760	112881671	+
9	DELEC1	ENSG00000173077	114850968	115402644	+
9	TNFSF8	ENSG00000106952	114893343	114930595	-
9	TNC	ENSG00000041982	115019575	115118207	-
9	PAPPA	ENSG00000182752	116153791	116402321	+
9	ASTN2	ENSG00000148219	116423112	117415070	-
9	CNTRL	ENSG00000119397	121074660	121177729	+
9	DAB2IP	ENSG00000136848	121567057	121785530	+
9	RABGAP1	ENSG00000011454	122940833	123104866	+
9	DENND1A	ENSG00000119522	123379654	123930152	-
9	NR6A1	ENSG00000148200	124517275	124771311	-
9	PPP6C	ENSG00000119414	125146573	125189939	-
9	GARNL3	ENSG00000136895	127224265	127393660	+
9	ABL1	ENSG00000097007	130713043	130887675	+
9	RAPGEF1	ENSG00000107263	131576770	131740076	-
9	MED27	ENSG00000160563	131852928	132079867	-
9	GFI1B	ENSG00000165702	132944000	132991687	+
9	RALGDS	ENSG00000160271	133097720	133149334	-
9	RXRA	ENSG00000186350	134317098	134440585	+
9	EGFL7	ENSG00000172889	136658856	136672678	+
9	AGPAT2	ENSG00000169692	136673143	136687457	-
9	NELFB	ENSG00000188986	137255327	137273542	+
9	TOR4A	ENSG00000198113	137277726	137282641	+
10	DIP2C	ENSG00000151240	274190	689668	-
10	ADARB2	ENSG00000185736	1177313	1737525	-
10	AKR1C2	ENSG00000151632	4987775	5018031	-
10	TASOR2	ENSG00000108021	5684731	5763779	+
10	CELF2	ENSG00000048740	10798397	11336675	+
10	UPF2	ENSG00000151461	11920022	12043170	-
10	CCDC3	ENSG00000151468	12896625	13099652	-
10	OPTN	ENSG00000123240	13099449	13138308	+
10	MCM10	ENSG00000065328	13161558	13211110	+
10	UCMA	ENSG00000165623	13221766	13234374	-
10	PHYH	ENSG00000107537	13277796	13302412	-
10	FRMD4A	ENSG00000151474	13643706	14462142	-
10	MEIG1	ENSG00000197889	14959388	14988050	+
10	OLAH	ENSG00000152463	15032227	15073853	+
10	FAM171A1	ENSG00000148468	15211643	15371289	-
10	CACNB2	ENSG00000165995	18140424	18543557	+
10	MALRD1	ENSG00000204740	19048801	19790401	+
10	PLXDC2	ENSG00000120594	19816239	20289856	+
10	NEBL	ENSG00000078114	20779973	21293011	-
10	PIP4K2A	ENSG00000150867	22534854	22714578	-
10	KIAA1217	ENSG00000120549	23694746	24547848	+
10	ANKRD26	ENSG00000107890	26973793	27100494	-
10	LYZL1	ENSG00000120563	29289061	29318328	+
10	SVIL	ENSG00000197321	29457338	29736959	-
10	JCAD	ENSG00000165757	30012803	30115494	-
10	MAP3K8	ENSG00000107968	30434021	30461833	+
10	ARHGAP12	ENSG00000165322	31805398	31928876	-
10	CCDC7	ENSG00000216937	32446140	32882874	+
10	CREM	ENSG00000095794	35126791	35212958	+
10	RBP3	ENSG00000265203	47348363	47357881	+
10	ANXA8	ENSG00000265190	47460162	47484158	-
10	SYT15B	ENSG00000277758	47744717	47763592	-
10	MAPK8	ENSG00000107643	48306639	48439360	+
10	ARHGAP22	ENSG00000128805	48446036	48656265	-
10	WDFY4	ENSG00000128815	48684873	48982956	+
10	LRRC18	ENSG00000165383	48909480	48939840	-
10	VSTM4	ENSG00000165633	49014236	49115522	-
10	C10orf53	ENSG00000178645	49679651	49710261	+
10	PARG	ENSG00000227345	49818279	49970203	-
10	ASAH2B	ENSG00000204147	50739318	50816495	+
10	A1CF	ENSG00000148584	50799409	50885675	-
10	PRKG1	ENSG00000185532	50990888	52298423	+
10	PCDH15	ENSG00000150275	53802771	55627942	-
10	PHYHIPL	ENSG00000165443	59176643	59247774	+
10	ARID5B	ENSG00000150347	61901684	62096944	+
10	CTNNA3	ENSG00000183230	65912457	67763637	-
10	HK1	ENSG00000156515	69269984	69401884	+
10	MICU1	ENSG00000107745	72367340	72626131	-
10	VCL	ENSG00000035403	73995193	74121363	+
10	DUSP29	ENSG00000188716	75037472	75073642	-
10	KCNMA1	ENSG00000156113	76869601	77638369	-
10	NRG3	ENSG00000185737	81875194	82987179	+
10	GRID1	ENSG00000182771	85599552	86366795	-
10	LDB3	ENSG00000122367	86666785	86736072	+
10	GLUD1	ENSG00000148672	87050202	87094843	-
10	FAM245A	ENSG00000228055	87396561	87435035	-
10	PAPSS2	ENSG00000198682	87659613	87747705	+
10	PTEN	ENSG00000171862	87862638	87971930	+
10	RNLS	ENSG00000184719	88273864	88584530	-
10	TBC1D12	ENSG00000108239	94402541	94536332	+
10	CC2D2B	ENSG00000188649	95907603	96033745	+
10	SLIT1	ENSG00000187122	96998038	97185959	-
10	ARHGAP19-SLIT1	ENSG00000269891	97153045	97292637	-
10	AVPI1	ENSG00000119986	97677424	97687241	-
10	CRTAC1	ENSG00000095713	97865000	98030828	-
10	HPSE2	ENSG00000172987	98457077	99235862	-
10	CUTC	ENSG00000119929	99702558	99756134	+
10	COX15	ENSG00000014919	99710868	99732127	-
10	DNMBP	ENSG00000107554	99875577	100009947	-
10	SLF2	ENSG00000119906	100912963	100965134	+
10	BTRC	ENSG00000166167	101354033	101557321	+
10	ARMH3	ENSG00000120029	101845599	102056193	-
10	SUFU	ENSG00000107882	102503972	102633535	+
10	CNNM2	ENSG00000148842	102918294	103090222	+
10	SH3PXD2A	ENSG00000107957	103594027	103855584	-
10	CFAP43	ENSG00000197748	104129888	104232364	-
10	SORCS1	ENSG00000108018	106573663	107164706	-
10	VTI1A	ENSG00000151532	112446998	112818744	+
10	TCF7L2	ENSG00000148737	112950247	113167678	+
10	HABP2	ENSG00000148702	113550837	113589602	+
10	CASP7	ENSG00000165806	113679162	113730907	+
10	NHLRC2	ENSG00000196865	113854661	113917194	+
10	VWA2	ENSG00000165816	114239254	114294489	+
10	AFAP1L2	ENSG00000169129	114294824	114404756	-
10	ABLIM1	ENSG00000099204	114431112	114768061	-
10	ATRNL1	ENSG00000107518	115093365	115948999	+
10	PNLIP	ENSG00000175535	116545931	116567855	+
10	HSPA12A	ENSG00000165868	116671192	116850251	-
10	SHTN1	ENSG00000187164	116881477	117126586	-
10	SLC18A2	ENSG00000165646	117241093	117279430	+
10	ATE1	ENSG00000107669	121709393	121928801	-
10	BTBD16	ENSG00000138152	122271296	122338159	+
10	CPXM2	ENSG00000121898	123706207	123940267	-
10	LHPP	ENSG00000107902	124461823	124617888	+
10	ZRANB1	ENSG00000019995	124942123	124988189	+
10	CTBP2	ENSG00000175029	124984317	125161170	-
10	FANK1	ENSG00000203780	125896564	126009592	+
10	ADAM12	ENSG00000148848	126012381	126388477	-
10	C10orf90	ENSG00000154493	126424997	126798708	-
10	PTPRE	ENSG00000132334	127907103	128085855	+
10	EBF3	ENSG00000108001	129835233	129973053	-
10	INPP5A	ENSG00000068383	132537787	132783480	+
11	B4GALNT4	ENSG00000182272	369499	382117	+
11	PKP3	ENSG00000184363	392614	404908	+
11	SIGIRR	ENSG00000185187	405716	417455	-
11	CTSD	ENSG00000117984	1752752	1764573	-
11	CD81	ENSG00000110651	2376177	2397802	+
11	TRPM5	ENSG00000070985	2404515	2444514	-
11	ZNF195	ENSG00000005801	3339261	3379222	-
11	NUP98	ENSG00000110713	3671083	3797792	-
11	RHOG	ENSG00000177105	3826978	3840959	-
11	STIM1	ENSG00000167323	3854527	4093210	+
11	MMP26	ENSG00000167346	4704784	4992431	+
11	DNHD1	ENSG00000179532	6497260	6593758	+
11	RRP8	ENSG00000132275	6595072	6603616	-
11	OR10A2	ENSG00000170790	6863057	6874717	+
11	OR10A4	ENSG00000170782	6876625	6877619	+
11	PPFIBP2	ENSG00000166387	7513298	7657127	+
11	NLRP10	ENSG00000182261	7957537	7965447	-
11	TMEM41B	ENSG00000166471	9280654	9314636	-
11	SWAP70	ENSG00000133789	9664077	9752993	+
11	SBF2	ENSG00000133812	9776776	10304877	-
11	CTR9	ENSG00000198730	10751246	10801625	+
11	SPON1	ENSG00000262655	13962723	14268133	+
11	PDE3B	ENSG00000152270	14643804	14872044	+
11	INSC	ENSG00000188487	15112424	15247208	+
11	NCR3LG1	ENSG00000188211	17351800	17377341	+
11	KCNJ11	ENSG00000187486	17365172	17389331	-
11	TPH1	ENSG00000129167	18017555	18046269	-
11	NAV2	ENSG00000166833	19350724	20121601	+
11	NELL1	ENSG00000165973	20669551	21575686	+
11	GAS2	ENSG00000148935	22625509	22813001	+
11	LUZP2	ENSG00000187398	24496970	25082638	+
11	KIF18A	ENSG00000121621	28020619	28108156	-
11	METTL15	ENSG00000169519	28108248	28527041	+
11	DCDC1	ENSG00000170959	30830369	31369810	-
11	KIAA1549L	ENSG00000110427	33376108	33674102	+
11	ABTB2	ENSG00000166016	34150987	34358010	-
11	ELF5	ENSG00000135374	34478791	34525193	-
11	CD44-DT	ENSG00000255521	35132655	35138951	-
11	CD44	ENSG00000026508	35138882	35232402	+
11	SLC1A2	ENSG00000110436	35251205	35420063	-
11	PAMR1	ENSG00000149090	35431823	35530300	-
11	TRIM44	ENSG00000166326	35662775	35818007	+
11	LRRC4C	ENSG00000148948	40114203	41459773	-
11	ACCSL	ENSG00000205126	44047981	44059977	+
11	ALX4	ENSG00000052850	44260440	44310139	-
11	CD82	ENSG00000085117	44564427	44620358	+
11	PHF21A	ENSG00000135365	45929319	46121454	-
11	AGBL2	ENSG00000165923	47659591	47715389	-
11	NUP160	ENSG00000030066	47778087	47848555	-
11	PTPRJ	ENSG00000149177	47980425	48170839	+
11	CLP1	ENSG00000172409	57648188	57661865	+
11	ZDHHC5	ENSG00000156599	57667747	57701182	+
11	MED19	ENSG00000156603	57703710	57712221	-
11	TMX2	ENSG00000213593	57712593	57740973	+
11	FAM111B	ENSG00000189057	59107185	59127412	+
11	MPEG1	ENSG00000197629	59208510	59212927	-
11	OR10V1	ENSG00000172289	59712916	59713845	-
11	STX3	ENSG00000166900	59713456	59805882	+
11	MS4A8	ENSG00000166959	60699585	60715807	+
11	PGA3	ENSG00000229859	61203307	61213098	+
11	AHNAK	ENSG00000124942	62433542	62556235	-
11	LGALS12	ENSG00000133317	63506052	63516774	+
11	SPDYC	ENSG00000204710	65170233	65173374	+
11	LTBP3	ENSG00000168056	65538559	65558930	-
11	PACS1	ENSG00000175115	66070272	66244744	+
11	SPTBN2	ENSG00000173898	66682497	66744670	-
11	PC	ENSG00000173599	66848417	66958386	-
11	ANO1	ENSG00000131620	69985907	70189530	+
11	PPFIA1	ENSG00000131626	70270690	70385312	+
11	SHANK2	ENSG00000162105	70467854	71252577	-
11	SHANK2-AS2	ENSG00000236262	70646165	70647562	+
11	ALG1L9P	ENSG00000248671	71673885	71813859	-
11	FCHSD2	ENSG00000137478	72836745	73142318	-
11	FAM168A	ENSG00000054965	73400487	73598189	-
11	C2CD3	ENSG00000168014	74012718	74171210	-
11	POLD3	ENSG00000077514	74493851	74669117	+
11	SLCO2B1	ENSG00000137491	75100563	75206549	+
11	UVRAG	ENSG00000198382	75815210	76144232	+
11	PAK1	ENSG00000149269	77322017	77474635	-
11	TENM4	ENSG00000149256	78652829	79441030	-
11	DLG2	ENSG00000150672	83455012	85628335	-
11	PICALM	ENSG00000073921	85957175	86069882	-
11	ME3	ENSG00000151376	86441108	86672636	-
11	PRSS23	ENSG00000150687	86791059	86952910	+
11	GRM5	ENSG00000168959	88504576	89065982	-
11	AMOTL1	ENSG00000166025	94706431	94876748	+
11	MTMR2	ENSG00000087053	95821766	95925315	-
11	CNTN5	ENSG00000149972	99020949	100358885	+
11	PGR	ENSG00000082175	101029624	101129813	-
11	CARD18	ENSG00000255501	105137714	105531697	-
11	GRIA4	ENSG00000152578	105609535	105982092	+
11	GUCY1A2	ENSG00000152402	106674019	107018476	-
11	NPAT	ENSG00000149308	108157215	108222638	-
11	EXPH5	ENSG00000110723	108505435	108593768	-
11	POU2AF2	ENSG00000150750	111245725	111286401	+
11	COLCA1	ENSG00000196167	111290787	111305498	-
11	COLCA2	ENSG00000214290	111298546	111308735	+
11	DRD2	ENSG00000149295	113409605	113475691	-
11	RNF214	ENSG00000167257	117232625	117286454	+
11	BACE1	ENSG00000186318	117285232	117316259	-
11	BACE1-AS	ENSG00000278768	117288453	117293578	+
11	DSCAML1	ENSG00000177103	117427772	117817525	-
11	FXYD2	ENSG00000137731	117800844	117828698	-
11	ATP5MG	ENSG00000167283	118401346	118433278	+
11	KMT2A	ENSG00000118058	118436456	118526832	+
11	NECTIN1	ENSG00000110400	119623408	119729200	-
11	POU2F3	ENSG00000137709	120236640	120319945	+
11	GRIK4	ENSG00000149403	120511746	120988906	+
11	TBCEL	ENSG00000154114	121024072	121090776	+
11	TBCEL-TECTA	ENSG00000285509	121024125	121113108	+
11	MIR100HG	ENSG00000255248	122028325	122556721	-
11	CLMP	ENSG00000166250	123069872	123195248	-
11	GRAMD1B	ENSG00000023171	123358428	123627774	+
11	SIAE	ENSG00000110013	124633113	124695707	-
11	SPA17	ENSG00000064199	124673844	124697518	+
11	PKNOX2	ENSG00000165495	125164687	125433389	+
11	PATE3	ENSG00000236027	125788127	125791600	+
11	KIRREL3	ENSG00000149571	126423358	127003460	-
11	ARHGAP32	ENSG00000134909	128965060	129279324	-
11	BARX2	ENSG00000043039	129375848	129452279	+
11	ZBTB44-DT	ENSG00000175773	130314993	130403657	+
11	NTM	ENSG00000182667	131370478	132336822	+
11	OPCML	ENSG00000183715	132414977	133532501	-
12	NINJ2	ENSG00000171840	564296	663589	-
12	WNK1	ENSG00000060237	752579	911452	+
12	CACNA1C	ENSG00000151067	1970772	2697950	+
12	PRMT8	ENSG00000111218	3381349	3593973	+
12	GALNT8	ENSG00000130035	4720400	4851927	+
12	NTF3	ENSG00000185652	5432108	5521536	+
12	ANO2	ENSG00000047617	5531869	5946232	-
12	VWF	ENSG00000110799	5948877	6124770	-
12	PLEKHG6	ENSG00000008323	6310436	6328506	+
12	TNFRSF1A	ENSG00000067182	6328757	6342114	-
12	ACRBP	ENSG00000111644	6638075	6647433	-
12	MLF2	ENSG00000089693	6747996	6767475	-
12	PTMS	ENSG00000159335	6765516	6770952	+
12	OLR1	ENSG00000173391	10158301	10172138	-
12	PRH1	ENSG00000231887	10824960	11171608	-
12	TAS2R10	ENSG00000121318	10825219	10826358	-
12	ETV6	ENSG00000139083	11649674	11895377	+
12	BCL2L14	ENSG00000121380	12049844	12211084	+
12	GPR19	ENSG00000183150	12660890	12696207	-
12	GRIN2B	ENSG00000273079	13437942	13982002	-
12	C12orf60	ENSG00000182993	14803666	14906586	+
12	ART4	ENSG00000111339	14825569	14843526	-
12	AEBP2	ENSG00000139154	19404045	19720801	+
12	SLCO1A2	ENSG00000084453	21264600	21419594	-
12	SOX5	ENSG00000134532	23529504	24562544	-
12	IRAG2	ENSG00000118308	25004342	25108335	+
12	LMNTD1	ENSG00000152936	25409307	25648579	-
12	SSPN	ENSG00000123096	26121991	26299290	+
12	ITPR2	ENSG00000123104	26335352	26833194	-
12	STK38L	ENSG00000211455	27243968	27325959	+
12	IPO8	ENSG00000133704	30628988	30695869	-
12	BICD1	ENSG00000151746	32106835	32383633	+
12	CPNE8	ENSG00000139117	38646822	38907430	-
12	C12orf40	ENSG00000180116	39626167	39908300	+
12	SLC2A13	ENSG00000151229	39755025	40106089	-
12	PDZRN4	ENSG00000165966	41188320	41574745	+
12	SLC38A2	ENSG00000134294	46358188	46372773	-
12	ASB8	ENSG00000177981	48147789	48181213	-
12	KMT2D	ENSG00000167548	49018975	49060794	-
12	LMBR1L	ENSG00000139636	49097136	49110900	-
12	SPATS2	ENSG00000123352	49366584	49527425	+
12	SLC11A2	ENSG00000110911	50979401	51028566	-
12	KRT4	ENSG00000170477	52806549	52814116	-
12	KRT8	ENSG00000170421	52897187	52949954	-
12	ZNF385A	ENSG00000161642	54369133	54391298	-
12	ITGA5	ENSG00000161638	54395261	54419266	-
12	RAB5B	ENSG00000111540	55973913	55996683	+
12	SUOX	ENSG00000139531	55997180	56006641	+
12	TSFM	ENSG00000123297	57782761	57808071	+
12	AVIL	ENSG00000135407	57797376	57818734	-
12	MON2	ENSG00000061987	62466817	62600476	+
12	SRGAP1	ENSG00000196935	63843761	64162217	+
12	GRIP1	ENSG00000155974	66347431	67069162	-
12	CAND1	ENSG00000111530	67269358	67319953	+
12	CPM	ENSG00000135678	68842197	68971570	-
12	TRHDE	ENSG00000072657	72087266	72670758	+
12	SYT1	ENSG00000067715	78863993	79452008	+
12	PTPRQ	ENSG00000139304	80402178	80680273	+
12	MYF6	ENSG00000111046	80707634	80709474	+
12	LIN7A	ENSG00000111052	80792520	80937934	-
12	ACSS3	ENSG00000111058	80936414	81261210	+
12	MGAT4C	ENSG00000182050	85955666	86838904	-
12	POC1B	ENSG00000139323	89419718	89526047	-
12	EEA1	ENSG00000102189	92770637	92929331	-
12	NUDT4	ENSG00000173598	93377883	93408146	+
12	FGD6	ENSG00000180263	95076749	95217482	-
12	CDK17	ENSG00000059758	96278261	96400480	-
12	CFAP54	ENSG00000188596	96489571	96875555	+
12	ANKS1B	ENSG00000185046	98726457	99984936	-
12	ANO4	ENSG00000151572	100717526	101128641	+
12	GNPTAB	ENSG00000111670	101745499	101830959	-
12	DRAM1	ENSG00000136048	101877580	102012130	+
12	WASHC3	ENSG00000120860	102012840	102062149	-
12	CHST11	ENSG00000171310	104455295	104762014	+
12	CASC18	ENSG00000257859	105704203	105744062	+
12	ACACB	ENSG00000076555	109116587	109268226	+
12	ANKRD13A	ENSG00000076513	109999186	110039763	+
12	FAM216A	ENSG00000204856	110468415	110490385	+
12	TCTN1	ENSG00000204852	110614027	110663431	+
12	HVCN1	ENSG00000122986	110627841	110704950	-
12	MAPKAPK5	ENSG00000089022	111842228	111902222	+
12	PLBD2	ENSG00000151176	113358566	113391629	+
12	NOS1	ENSG00000089250	117208142	117452170	-
12	KSR2	ENSG00000171435	117453012	117968990	-
12	TAOK3	ENSG00000135090	118149801	118372907	-
12	HSPB8	ENSG00000152137	119171555	119224855	+
12	CCDC60	ENSG00000183273	119334712	119541040	+
12	TMEM233	ENSG00000224982	119593774	119643075	+
12	BICDL1	ENSG00000135127	119989236	120094494	+
12	RAB35	ENSG00000111737	120095099	120117502	-
12	SPPL3	ENSG00000157837	120762510	120904358	-
12	RHOF	ENSG00000139725	121777754	121803403	-
12	SETD1B	ENSG00000139718	121804009	121832656	+
12	SLC15A4	ENSG00000139370	128793194	128823958	-
12	TMEM132D	ENSG00000151952	129071725	129904025	-
12	ADGRD1	ENSG00000111452	130953907	131141469	+
12	ULK1	ENSG00000177169	131894622	131923150	+
12	FBRSL1	ENSG00000112787	132489551	132585188	+
12	ANKLE2	ENSG00000176915	132725503	132761832	-
12	ZNF891	ENSG00000214029	133104779	133130274	-
12	ZNF10	ENSG00000256223	133130575	133159465	+
13	FAM230C	ENSG00000279516	18195297	18232024	+
13	MIPEP	ENSG00000027001	23730189	23889400	-
13	MTMR6	ENSG00000139505	25246222	25287488	-
13	WASF3	ENSG00000132970	26557683	26688948	+
13	USP12	ENSG00000152484	27066156	27171811	-
13	PLUT	ENSG00000247381	27819376	27917298	-
13	MTUS2	ENSG00000132938	28820339	29505947	+
13	UBL3	ENSG00000122042	29764371	29850617	-
13	HMGB1	ENSG00000189403	30456704	30617597	-
13	USPL1	ENSG00000132952	30617693	30660770	+
13	NBEA	ENSG00000172915	34942270	35673022	+
13	DCLK1	ENSG00000133083	35768652	36131382	-
13	FOXO1	ENSG00000150907	40555667	40666641	-
13	VWA8	ENSG00000102763	41566835	41961120	-
13	ENOX1	ENSG00000120658	43213130	43786972	-
13	CBY2	ENSG00000174015	45702320	45714559	+
13	DLEU2	ENSG00000231607	49956670	50125720	-
13	DLEU1	ENSG00000176124	50082169	50906856	+
13	DLEU7	ENSG00000186047	50519364	50843939	-
13	RNASEH2B	ENSG00000136104	50909747	51024120	+
13	C13orf42	ENSG00000226792	51082119	51200252	-
13	NEK5	ENSG00000197168	52033611	52129092	-
13	CKAP2	ENSG00000136108	52455429	52476628	+
13	DIS3	ENSG00000083520	72752169	72782096	-
13	PIBF1	ENSG00000083535	72782133	73016461	+
13	TBC1D4	ENSG00000136111	75283503	75482169	-
13	MYCBP2	ENSG00000005810	77042474	77327094	-
13	OBI1	ENSG00000152193	78614289	78659155	-
13	GPC5	ENSG00000179399	91398621	92873682	+
13	GPC6	ENSG00000183098	93226807	94408020	+
13	ABCC4	ENSG00000125257	95019835	95301475	-
13	UGGT2	ENSG00000102595	95801580	96053482	-
13	HS6ST3	ENSG00000185352	96090107	96839562	+
13	DOCK9	ENSG00000088387	98793429	99086625	-
13	CLYBL	ENSG00000125246	99606669	99909459	+
13	ZIC2	ENSG00000043355	99981784	99986765	+
13	TMTC4	ENSG00000125247	100603625	100675093	-
13	NALCN	ENSG00000102452	101053776	101416508	-
13	ITGBL1	ENSG00000198542	101452593	101720856	+
13	FGF14	ENSG00000102466	101710804	102402457	-
13	LIG4	ENSG00000174405	108207439	108218368	-
13	ABHD13	ENSG00000139826	108218392	108234243	+
13	IRS2	ENSG00000185950	109752695	109786583	-
13	TMEM255B	ENSG00000184497	113759226	113816995	+
13	RASA3	ENSG00000185989	113977783	114132623	-
13	CFAP97D2	ENSG00000283361	114154691	114223085	+
14	RNASE3	ENSG00000169397	20891385	20892348	+
14	RNASE2	ENSG00000169385	20955487	20956436	+
14	CHD8	ENSG00000100888	21385194	21456126	-
14	SLC7A7	ENSG00000155465	22773222	22829820	-
14	MRPL52	ENSG00000172590	22829879	22835037	+
14	RBM23	ENSG00000100461	22893204	22919182	-
14	SLC7A8	ENSG00000092068	23125295	23183674	-
14	TM9SF1	ENSG00000100926	24189149	24195687	-
14	NOVA1	ENSG00000139910	26443090	26598033	-
14	PRKD1	ENSG00000184304	29576479	30191898	-
14	HEATR5A	ENSG00000129493	31291788	31420550	-
14	EGLN3	ENSG00000129521	33924227	34462774	-
14	MIPOL1	ENSG00000151338	37197894	37579125	+
14	TTC6	ENSG00000139865	37595629	38041442	+
14	SEC23A	ENSG00000100934	39031919	39109646	-
14	KLHL28	ENSG00000179454	44924324	45042322	-
14	MDGA2	ENSG00000139915	46839629	47675605	-
14	SOS2	ENSG00000100485	50117130	50231578	-
14	TRIM9	ENSG00000100505	50975262	51096061	-
14	FERMT2	ENSG00000073712	52857268	52952435	-
14	SAMD4A	ENSG00000020577	54566117	54793315	+
14	GCH1	ENSG00000131979	54842008	54902826	-
14	PELI2	ENSG00000139946	56117814	56301524	+
14	TMEM260	ENSG00000070269	56488354	56650606	+
14	SLC35F4	ENSG00000151812	57563920	57982194	-
14	RTN1	ENSG00000139970	59595976	59870776	-
14	PPM1A	ENSG00000100614	60245752	60299087	+
14	KCNH5	ENSG00000140015	62699464	63102037	-
14	SYNE2	ENSG00000054654	63761899	64226433	+
14	ESR2	ENSG00000140009	64084232	64338112	-
14	PPP1R36	ENSG00000165807	64549920	64589381	+
14	MAX	ENSG00000125952	65006174	65102695	-
14	GARIN2	ENSG00000172717	67189393	67228550	+
14	PLEKHH1	ENSG00000054690	67533290	67589612	+
14	RAD51B	ENSG00000182185	67819779	68730218	+
14	ACTN1	ENSG00000072110	68874128	68979440	-
14	ACTN1-DT	ENSG00000259062	68979682	68987463	+
14	PLEKHD1	ENSG00000175985	69484692	69531551	+
14	SMOC1	ENSG00000198732	69854131	70032366	+
14	SIPA1L1	ENSG00000197555	71320449	71741229	+
14	DPF3	ENSG00000205683	72609034	72894101	-
14	PNMA1	ENSG00000176903	73711783	73714384	-
14	MIDEAS	ENSG00000156030	73715122	73790285	-
14	DLST	ENSG00000119689	74881891	74903743	+
14	RPS6KL1	ENSG00000198208	74903951	74923302	-
14	FLVCR2	ENSG00000119686	75578620	75663214	+
14	IFT43	ENSG00000119650	75902136	76084585	+
14	TGFB3	ENSG00000119699	75958097	75983011	-
14	ESRRB	ENSG00000119715	76310712	76501837	+
14	NRXN3	ENSG00000021645	78170373	79868291	+
14	CEP128	ENSG00000100629	80476983	80959517	-
14	GALC	ENSG00000054983	87837820	87993665	-
14	FOXN3	ENSG00000053254	89124871	89619149	-
14	TTC7B	ENSG00000165914	90524564	90816479	-
14	RPS6KA5	ENSG00000100784	90847861	91060641	-
14	CCDC88C	ENSG00000015133	91271323	91417844	-
14	SLC24A4	ENSG00000140090	92322581	92501481	+
14	SERPINA6	ENSG00000170099	94304248	94323389	-
14	ATG2B	ENSG00000066739	96279195	96363341	-
14	GSKIP	ENSG00000100744	96363452	96387288	+
14	CCNK	ENSG00000090061	99481169	99535044	+
14	CCDC85C	ENSG00000205476	99500190	99604207	-
14	WDR25	ENSG00000176473	100376418	100530303	+
14	INF2	ENSG00000203485	104681146	104722535	+
14	TEX22	ENSG00000226174	105398538	105450106	+
14	MTA1-DT	ENSG00000251602	105416884	105419739	-
14	MTA1	ENSG00000182979	105419820	105470729	+
15	PWRN1	ENSG00000259905	24101827	24823365	+
15	SNRPN	ENSG00000128739	24823637	24978723	+
15	SNURF	ENSG00000273173	24954987	24977850	+
15	SNHG14	ENSG00000224078	24978583	25420336	+
15	GABRB3	ENSG00000166206	26543546	26939539	-
15	GABRG3	ENSG00000182256	26971181	27541984	+
15	OCA2	ENSG00000104044	27754875	28099315	-
15	HERC2	ENSG00000128731	28111040	28322179	-
15	GREM1	ENSG00000166923	32718004	32745106	+
15	FMN1	ENSG00000248905	32765544	33194714	-
15	RYR3	ENSG00000198838	33310962	33866121	+
15	AVEN	ENSG00000169857	33858782	34075155	-
15	CHRM5	ENSG00000184984	33968497	34067458	+
15	GOLGA8A	ENSG00000175265	34378935	34437808	-
15	AQR	ENSG00000021776	34851782	34969742	-
15	DPH6	ENSG00000134146	35217345	35546193	-
15	CDIN1	ENSG00000186073	36579626	36810248	+
15	MEIS2	ENSG00000134138	36889204	37101299	-
15	RASGRP1	ENSG00000172575	38488103	38565575	-
15	PPP1R14D	ENSG00000166143	40815451	40828709	-
15	GOLM2	ENSG00000166734	44288719	44415758	+
15	CTDSPL2-DT	ENSG00000259595	44402685	44427144	-
15	SORD2P	ENSG00000290387	44825747	44884694	-
15	DUOX1	ENSG00000137857	45129933	45165576	+
15	GALK2	ENSG00000156958	49155656	49367869	+
15	FAM227B	ENSG00000166262	49326962	49620929	-
15	FGF7	ENSG00000140285	49423237	49488775	+
15	DTWD1	ENSG00000104047	49621037	49656232	+
15	GABPB1	ENSG00000104064	50275389	50355408	-
15	TRPM7	ENSG00000092439	50552473	50686797	-
15	MIR4713HG	ENSG00000259240	51037488	51293912	+
15	CYP19A1	ENSG00000137869	51208057	51338601	-
15	DMXL2	ENSG00000104093	51447711	51622833	-
15	FAM214A	ENSG00000047346	52581317	52709817	-
15	ALDH1A2	ENSG00000128918	57953424	58497866	-
15	RNF111	ENSG00000157450	58865175	59097419	+
15	MYO1E	ENSG00000157483	59132434	59372871	-
15	RORA	ENSG00000069667	60488284	61229302	-
15	TLN2	ENSG00000171914	62390526	62844631	+
15	CSNK1G1	ENSG00000169118	64165525	64356173	-
15	ZNF609	ENSG00000180357	64460578	64686068	+
15	MTFMT	ENSG00000103707	65001512	65029639	-
15	DPP8	ENSG00000074603	65442463	65517704	-
15	RAB11A	ENSG00000103769	65726054	65891989	+
15	MEGF11	ENSG00000157890	65895079	66253756	-
15	ZWILCH	ENSG00000174442	66504959	66550130	+
15	LCTL	ENSG00000188501	66547179	66565998	-
15	GLCE	ENSG00000138604	69160584	69272217	+
15	THSD4	ENSG00000187720	71096952	71783383	+
15	SENP8	ENSG00000166192	72114258	72143692	+
15	BBS4	ENSG00000140463	72686179	72738475	+
15	STOML1	ENSG00000067221	73978926	73994622	-
15	PML	ENSG00000140464	73994673	74047827	+
15	STRA6	ENSG00000137868	74179466	74212267	-
15	CCDC33	ENSG00000140481	74202705	74336472	+
15	SIN3A	ENSG00000169375	75369379	75455842	-
15	TMEM266	ENSG00000169758	76059958	76229121	+
15	ETFA	ENSG00000140374	76188555	76311730	-
15	SCAPER	ENSG00000140386	76347904	76905444	-
15	PEAK1	ENSG00000173517	77100656	77420144	-
15	ARNT2-DT	ENSG00000259495	80344853	80404214	-
15	MEX3B	ENSG00000183496	82041778	82046119	-
15	HOMER2	ENSG00000103942	82836946	82986153	-
15	RAMAC	ENSG00000169612	82986210	82991057	+
15	C15orf40	ENSG00000169609	82988441	83011641	-
15	PDE8A	ENSG00000073417	84980440	85139145	+
15	AGBL1	ENSG00000273540	86079871	87049169	+
15	DET1	ENSG00000140543	88494440	88546681	-
15	VPS33B-DT	ENSG00000214432	91022619	91036611	+
15	SV2B	ENSG00000185518	91099950	91302565	+
15	CRAT37	ENSG00000258551	91408708	91653389	+
15	CHD2	ENSG00000173575	92886203	93027996	+
15	LETR1	ENSG00000248441	95166065	95327129	-
15	IGF1R	ENSG00000140443	98648539	98964530	+
15	LRRK1	ENSG00000154237	100919327	101078257	+
15	PCSK6	ENSG00000140479	101289784	101525202	-
16	RAB11FIP3	ENSG00000090565	425649	523011	+
16	RAB40C	ENSG00000197562	589357	629272	+
16	TELO2	ENSG00000100726	1493344	1510457	+
16	AMDHD2	ENSG00000162066	2520357	2531422	+
16	CEMP1	ENSG00000205923	2530035	2531417	-
16	PDPK1	ENSG00000140992	2537979	2603188	+
16	BICDL2	ENSG00000162069	3027682	3036944	-
16	C16orf96	ENSG00000205832	4556340	4600758	+
16	SEC14L5	ENSG00000103184	4958330	5019157	+
16	RBFOX1	ENSG00000078328	5239802	7713340	+
16	PMM2	ENSG00000140650	8788823	8862534	+
16	CARHSP1	ENSG00000153048	8852942	8869012	-
16	CARHSP1-DT	ENSG00000261481	8869251	8870032	+
16	TVP23A	ENSG00000166676	10760919	10818794	-
16	CIITA	ENSG00000179583	10866222	10943021	+
16	SNX29	ENSG00000048471	11976734	12574287	+
16	SHISA9	ENSG00000237515	12901598	13240416	+
16	NPIPA3	ENSG00000224712	14703411	14726342	+
16	NOMO1	ENSG00000103512	14833721	14896157	+
16	MYH11	ENSG00000133392	15703135	15857028	-
16	XYLT1	ENSG00000103489	17101769	17470960	-
16	VPS35L	ENSG00000103544	19555240	19706793	+
16	SDR42E2	ENSG00000183921	22162492	22192208	+
16	SLC5A11	ENSG00000158865	24845841	24911628	+
16	IL21R	ENSG00000103522	27402174	27452042	+
16	KATNIP	ENSG00000047578	27550133	27780344	+
16	SGF29	ENSG00000176476	28553915	28591790	+
16	KIF22	ENSG00000079616	29790727	29805385	+
16	MAZ	ENSG00000103495	29806106	29811164	+
16	MVP-DT	ENSG00000238045	29808636	29821252	-
16	TLCD3B	ENSG00000149926	30024427	30052978	-
16	CORO1A	ENSG00000102879	30182827	30189076	+
16	TGFB1I1	ENSG00000140682	31471585	31477960	+
16	ITFG1	ENSG00000129636	47154387	47464149	-
16	PHKB	ENSG00000102893	47461123	47701523	+
16	LONP2	ENSG00000102910	48244300	48363122	+
16	SIAH1	ENSG00000196470	48356364	48448402	-
16	FTO	ENSG00000140718	53701692	54158512	+
16	MMP2	ENSG00000087245	55389700	55506691	+
16	NLRC5	ENSG00000140853	56989485	57083531	+
16	RSPRY1	ENSG00000159579	57186137	57240469	+
16	ARL2BP	ENSG00000102931	57245259	57253635	+
16	PLLP	ENSG00000102934	57248547	57284672	-
16	DRC7	ENSG00000159625	57694793	57731805	+
16	CNGB1	ENSG00000070729	57882340	57971128	-
16	GINS3	ENSG00000181938	58295080	58406147	+
16	CDH8	ENSG00000150394	61647242	62037035	-
16	LRRC36	ENSG00000159708	67326798	67385204	+
16	TPPP3	ENSG00000159713	67389809	67393518	-
16	ACD	ENSG00000102977	67657512	67660810	-
16	PARD6A	ENSG00000102981	67660946	67662774	+
16	ENKD1	ENSG00000124074	67662945	67667265	-
16	C16orf86	ENSG00000159761	67666814	67668757	+
16	PLA2G15	ENSG00000103066	68245304	68261058	+
16	SLC7A6	ENSG00000103064	68264516	68301823	+
16	CDH3	ENSG00000062038	68636189	68727468	+
16	NFAT5	ENSG00000102908	69565094	69704666	+
16	COG4	ENSG00000103051	70480568	70523560	-
16	MTSS2	ENSG00000132613	70661204	70686053	-
16	ZNF19	ENSG00000157429	71464555	71565089	-
16	MARVELD3	ENSG00000140832	71626161	71642114	+
16	PHLPP2	ENSG00000040199	71637835	71724701	-
16	ZFHX3	ENSG00000140836	72782885	73891871	-
16	ADAMTS18	ENSG00000140873	77247813	77435034	-
16	NUDT7	ENSG00000140876	77722492	77742260	+
16	CLEC3A	ENSG00000166509	78022515	78066761	+
16	WWOX	ENSG00000186153	78099400	79212667	+
16	MAF	ENSG00000178573	79585843	79600737	-
16	PKD1L2	ENSG00000166473	81100875	81220370	-
16	BCO1	ENSG00000135697	81238689	81291142	+
16	SDR42E1	ENSG00000184860	81988855	82011481	-
16	CDH13	ENSG00000140945	82626965	83800640	+
16	HSBP1	ENSG00000230989	83719311	83819737	+
16	MBTPS1	ENSG00000140943	84053761	84116942	-
16	GSE1	ENSG00000131149	85169525	85676204	+
16	ZFPM1	ENSG00000179588	88453280	88537031	+
16	VPS9D1	ENSG00000075399	89707134	89720898	-
16	ZNF276	ENSG00000158805	89720400	89740925	+
16	FANCA	ENSG00000187741	89726683	89816977	-
17	SCGB1C2	ENSG00000268320	137569	139067	+
17	SLC43A2	ENSG00000167703	1569268	1628886	-
17	SCARF1	ENSG00000074660	1633858	1645744	-
17	RILP	ENSG00000167705	1646145	1649866	-
17	P2RX1	ENSG00000108405	3896592	3916476	-
17	ATP2A3	ENSG00000074370	3923870	3964464	-
17	ZZEF1	ENSG00000074755	4004445	4143030	-
17	UBE2G1	ENSG00000132388	4269259	4366675	-
17	WSCD1	ENSG00000179314	6057807	6124427	+
17	AIPL1	ENSG00000129221	6393693	6435199	-
17	ALOX12	ENSG00000108839	6996049	7010754	+
17	DLG4	ENSG00000132535	7187187	7219841	-
17	DNAH2	ENSG00000183914	7717744	7833742	+
17	NDEL1	ENSG00000166579	8413131	8490411	+
17	MYH10	ENSG00000133026	8474207	8631376	-
17	NTN1	ENSG00000065320	9021510	9244000	+
17	GSG1L2	ENSG00000214978	9800608	9822079	-
17	GAS7	ENSG00000007237	9910606	10198606	-
17	PIGL	ENSG00000108474	16217191	16351797	+
17	CENPV	ENSG00000166582	16342534	16353656	-
17	MPRIP	ENSG00000133030	17042457	17217679	+
17	MED9	ENSG00000141026	17476994	17493221	+
17	TOM1L2	ENSG00000175662	17843511	17972422	-
17	EPN2	ENSG00000072134	19215615	19336715	+
17	NLK	ENSG00000087095	28041737	28196381	+
17	RSKR	ENSG00000167524	28455752	28614197	-
17	UNC119	ENSG00000109103	28546708	28552631	-
17	PIGS	ENSG00000087111	28553383	28571794	-
17	ALDOC	ENSG00000109107	28573115	28576948	-
17	SPAG5	ENSG00000076382	28577565	28599025	-
17	PROCA1	ENSG00000167525	28703197	28711888	-
17	RAB34	ENSG00000109113	28714281	28718429	-
17	RPL23A	ENSG00000198242	28719985	28724359	+
17	PIPOX	ENSG00000179761	28950513	29057216	+
17	SEZ6	ENSG00000063015	28954901	29006440	-
17	TAOK1	ENSG00000160551	29390363	29551903	+
17	CPD	ENSG00000108582	30378927	30469989	+
17	GOSR1	ENSG00000108587	30477362	30527592	+
17	RAB11FIP4	ENSG00000131242	31391675	31538211	+
17	ZNF207	ENSG00000010244	32350132	32381885	+
17	MYO1D	ENSG00000176658	32492522	32877177	-
17	TMEM98	ENSG00000006042	32927910	32945106	+
17	RFFL	ENSG00000092871	35005990	35089319	-
17	PPP1R1B	ENSG00000131771	39626740	39636626	+
17	STARD3	ENSG00000131748	39637090	39664201	+
17	CDC6	ENSG00000094804	40287879	40304657	+
17	RARA	ENSG00000131759	40309180	40357643	+
17	TOP2A	ENSG00000131747	40388525	40417896	-
17	KRT12	ENSG00000187242	40861303	40867223	-
17	KRT31	ENSG00000094796	41393721	41397608	-
17	HAP1	ENSG00000173805	41717742	41734644	-
17	ZNF385C	ENSG00000187595	42025576	42098479	-
17	IFI35	ENSG00000068079	43006740	43014456	+
17	VAT1	ENSG00000108828	43014607	43025123	-
17	DHX8	ENSG00000067596	43483865	43610338	+
17	MPP3	ENSG00000161647	43800799	43833170	-
17	NMT1	ENSG00000136448	44957992	45109016	+
17	SPPL2C	ENSG00000185294	45844881	45847067	+
17	SKAP1	ENSG00000141293	48133442	48430275	-
17	CACNA1G	ENSG00000006283	50560715	50627474	+
17	NME1	ENSG00000239672	51153559	51162428	+
17	NME1-NME2	ENSG00000011052	51153590	51171744	+
17	NME2	ENSG00000243678	51165435	51171744	+
17	STXBP4	ENSG00000166263	54968727	55173632	+
17	ANKFN1	ENSG00000153930	55882301	56517016	+
17	C17orf67	ENSG00000214226	56791913	56838773	-
17	TEX14	ENSG00000121101	58556678	58692055	-
17	IGBP1P2	ENSG00000266826	58660424	58692045	-
17	PPM1E	ENSG00000175175	58755854	58985179	+
17	VMP1	ENSG00000062716	59707192	59842255	+
17	CA4	ENSG00000167434	60149942	60170899	+
17	PPM1D	ENSG00000170836	60600193	60666280	+
17	MARCHF10	ENSG00000173838	62701314	62808344	-
17	TEX2	ENSG00000136478	64147227	64263260	-
17	RGS9	ENSG00000108370	65100812	65227703	+
17	PRKCA	ENSG00000154229	66302613	66810743	+
17	PITPNC1	ENSG00000154217	67377281	67697256	+
17	WIPI1	ENSG00000070540	68420948	68457513	-
17	ABCA8	ENSG00000141338	68867289	68955392	-
17	MAP2K6	ENSG00000108984	69414697	69553865	+
17	KCNJ16	ENSG00000153822	70053429	70135608	+
17	RAB37	ENSG00000172794	74670578	74747335	+
17	SLC9A3R1	ENSG00000109062	74748628	74769353	+
17	SAP30BP	ENSG00000161526	75667251	75708062	+
17	UBE2O	ENSG00000175931	76389456	76453152	-
17	CYGB	ENSG00000161544	76527356	76551175	-
17	PRCD	ENSG00000214140	76527586	76553578	+
17	SEC14L1	ENSG00000129657	77088749	77217101	+
17	SEPTIN9-DT	ENSG00000263718	77257735	77282054	-
17	SEPTIN9	ENSG00000184640	77280569	77500596	+
17	DNAH17	ENSG00000187775	78423697	78577396	-
17	SCAT1	ENSG00000267123	78605233	78632155	-
17	RBFOX3	ENSG00000167281	79089345	79611051	-
17	CARD14	ENSG00000141527	80169992	80216073	+
17	RPTOR	ENSG00000141564	80544819	80966371	+
17	CHMP6	ENSG00000176108	80991598	81009517	+
17	FSCN2	ENSG00000186765	81528377	81537130	+
17	FAAP100	ENSG00000185504	81539885	81553961	-
17	NPLOC4	ENSG00000182446	81556887	81648465	-
17	FASN	ENSG00000169710	82078338	82098294	-
17	FN3KRP	ENSG00000141560	82716706	82730328	+
18	COLEC12	ENSG00000158270	316737	500722	-
18	YES1	ENSG00000176105	721588	812546	-
18	ADCYAP1	ENSG00000141433	904871	912172	+
18	EPB41L3	ENSG00000082397	5392381	5630700	-
18	L3MBTL4	ENSG00000154655	5954706	6415237	-
18	TXNDC2	ENSG00000168454	9885766	9889275	+
18	PIEZO2	ENSG00000154864	10666483	11149569	-
18	TUBB6	ENSG00000176014	12307669	12344320	+
18	CEP192	ENSG00000101639	12991362	13125052	+
18	LDLRAD4	ENSG00000168675	13217498	13652755	+
18	MC2R	ENSG00000185231	13882044	13915707	-
18	ZNF519	ENSG00000175322	14057457	14132490	-
18	MIB1	ENSG00000101752	21704957	21870953	+
18	RIOK3	ENSG00000101782	23453287	23486603	+
18	ANKRD29	ENSG00000154065	23598926	23662911	-
18	SS18	ENSG00000141380	26016253	26091217	-
18	MAPRE2	ENSG00000166974	34976928	35143470	+
18	KIAA1328	ENSG00000150477	36829106	37232172	+
18	MIR924HG	ENSG00000267374	39206917	39800322	-
18	PIK3C3	ENSG00000078142	41955234	42087830	+
18	SETBP1	ENSG00000152217	44680173	45068510	+
18	PSTPIP2	ENSG00000152229	45983536	46072272	-
18	MIR4527HG	ENSG00000267761	47285725	47594550	+
18	CTIF	ENSG00000134030	48539031	48863217	+
18	DYM	ENSG00000141627	49036387	49461347	-
18	MYO5B	ENSG00000167306	49822789	50195164	-
18	DCC	ENSG00000187323	52340197	53535903	+
18	RAB27B	ENSG00000041353	54717860	54895516	+
18	WDR7	ENSG00000091157	56651343	57029811	+
18	LMAN1	ENSG00000074695	59327823	59359265	-
18	CCBE1	ENSG00000183287	59430939	59697662	-
18	BCL2	ENSG00000171791	63123346	63320128	-
18	RTTN	ENSG00000176225	70003031	70205726	-
18	ZNF407	ENSG00000215421	74597870	75065671	+
18	MBP	ENSG00000197971	76978827	77133683	-
18	NFATC1	ENSG00000131196	79395856	79529325	+
19	CDC34	ENSG00000099804	531760	542092	+
19	PALM	ENSG00000099864	708935	748329	+
19	MED16	ENSG00000175221	867630	893218	-
19	R3HDM4	ENSG00000198858	896503	913245	-
19	CIRBP	ENSG00000099622	1259384	1274880	+
19	FAM174C	ENSG00000228300	1275530	1279244	+
19	ONECUT3	ENSG00000205922	1753506	1780988	+
19	SCAMP4	ENSG00000227500	1905214	1926013	+
19	ADAT3	ENSG00000213638	1905399	1913447	+
19	DOT1L	ENSG00000104885	2163933	2232578	+
19	GNG7	ENSG00000176533	2511219	2702694	-
19	PIP5K1C	ENSG00000186111	3630183	3700468	-
19	NRTN	ENSG00000171119	5805067	5828324	+
19	RFX2	ENSG00000087903	5993164	6199572	-
19	MLLT1	ENSG00000130382	6210381	6279975	-
19	C3	ENSG00000125730	6677704	6730562	-
19	GPR108	ENSG00000125734	6729914	6737580	-
19	TRIP10	ENSG00000125733	6737925	6751530	+
19	ZNF557	ENSG00000130544	7069703	7087968	+
19	INSR	ENSG00000171105	7112255	7294414	-
19	STXBP2	ENSG00000076944	7636772	7647873	+
19	ZNF559	ENSG00000188321	9323772	9351162	+
19	ZNF559-ZNF177	ENSG00000270011	9324174	9382617	+
19	FDX2	ENSG00000267673	10310045	10316015	-
19	RAVER1	ENSG00000161847	10316212	10333638	-
19	LDLR	ENSG00000130164	11089462	11133820	+
19	ZNF627	ENSG00000198551	11559374	11619161	+
19	ZNF490	ENSG00000188033	12576100	12640098	-
19	ZNF791	ENSG00000173875	12610918	12633840	+
19	HOOK2	ENSG00000095066	12763003	12872740	-
19	NFIX	ENSG00000008441	12995475	13098796	+
19	LYL1	ENSG00000104903	13099033	13103161	-
19	ASF1B	ENSG00000105011	14119512	14136613	-
19	EPS15L1	ENSG00000127527	16355239	16472085	-
19	MAST3	ENSG00000099308	18097778	18151692	+
19	ZNF93	ENSG00000184635	19900913	19963464	+
19	ZNF626	ENSG00000188171	20619939	20661596	-
19	ZNF66	ENSG00000160229	20776304	20809995	+
19	ZNF257	ENSG00000197134	22052430	22091480	+
19	ZNF676	ENSG00000196109	22179089	22215801	-
19	ZNF98	ENSG00000197360	22391019	22532485	-
19	ZNF99	ENSG00000213973	22752183	22784151	-
19	RPSAP58	ENSG00000288920	23762944	23871162	+
19	URI1	ENSG00000105176	29923644	30016612	+
19	DPY19L3	ENSG00000178904	32405543	32485895	+
19	NUDT19	ENSG00000213965	32691821	32713792	+
19	RHPN2	ENSG00000131941	32978592	33064888	-
19	SCGB2B2	ENSG00000205209	34590644	34677159	-
19	ZNF565	ENSG00000196357	36182276	36246257	-
19	ZNF146	ENSG00000167635	36214602	36238771	+
19	ZNF568	ENSG00000198453	36916316	37005037	+
19	ZNF540	ENSG00000171817	37551406	37614179	+
19	ZNF571	ENSG00000180479	37554782	37594792	-
19	ZFP30	ENSG00000120784	37613749	37692337	-
19	ZNF781	ENSG00000290988	37667751	37692315	-
19	ZNF573	ENSG00000189144	37735833	37817300	-
19	ACTN4	ENSG00000130402	38647649	38731589	+
19	CAPN12	ENSG00000182472	38730187	38769904	-
19	PAK4	ENSG00000130669	39125770	39182816	+
19	SAMD4B	ENSG00000179134	39342421	39385710	+
19	PAF1	ENSG00000006712	39385629	39391154	-
19	MED29	ENSG00000063322	39391303	39400641	+
19	ZFP36	ENSG00000128016	39406847	39409412	+
19	TIMM50	ENSG00000105197	39480412	39493785	+
19	DLL3	ENSG00000090932	39498895	39508481	+
19	ZNF546	ENSG00000187187	39984134	40021038	+
19	CEACAM5	ENSG00000105388	41708585	41730433	+
19	PSG8	ENSG00000124467	42752686	42765678	-
19	ZNF230-DT	ENSG00000266921	43996896	44003298	-
19	ZNF230	ENSG00000159882	44002957	44013924	+
19	ZNF227	ENSG00000131115	44207547	44237268	+
19	MARK4	ENSG00000007047	45079288	45305284	+
19	EXOC3L2	ENSG00000283632	45212370	45245407	-
19	LIG1	ENSG00000105486	48115445	48170603	-
19	KASH5	ENSG00000161609	49388219	49417990	+
19	IZUMO2	ENSG00000161652	50152548	50163281	-
19	SHANK1	ENSG00000161681	50659255	50719802	-
19	ZNF616	ENSG00000204611	52113091	52139938	-
19	TMC4	ENSG00000167608	54160108	54173250	-
19	NLRP7	ENSG00000167634	54923509	54966312	-
19	GP6	ENSG00000088053	55013705	55038264	-
19	EPN1	ENSG00000063245	55675226	55709858	+
19	NLRP9	ENSG00000185792	55708438	55738402	-
19	NLRP8	ENSG00000179709	55947832	55988629	+
19	ZSCAN5A	ENSG00000131848	56219670	56368383	-
19	ZNF583	ENSG00000198440	56397966	56436035	+
19	ZNF548	ENSG00000188785	57389850	57402992	+
19	ZNF544	ENSG00000198131	58228594	58277495	+
19	ZNF8-DT	ENSG00000268516	58257270	58278830	-
19	ZNF8	ENSG00000278129	58278955	58302791	+
19	ZNF8-ERVK3-1	ENSG00000267216	58278966	58315197	+
19	ZNF584	ENSG00000171574	58401504	58431736	+
19	ZNF132	ENSG00000131849	58432814	58440153	-
20	FAM110A	ENSG00000125898	833715	857463	+
20	FKBP1A	ENSG00000088832	1368977	1393164	-
20	UBOX5	ENSG00000185019	3107573	3160196	-
20	HSPA12B	ENSG00000132622	3732685	3753111	+
20	C20orf27	ENSG00000101220	3753508	3767781	-
20	PANK2	ENSG00000125779	3888839	3929887	+
20	RNF24	ENSG00000101236	3927309	4015558	-
20	HAO1	ENSG00000101323	7882985	7940458	-
20	PLCB4	ENSG00000101333	9067825	9504593	+
20	TASP1	ENSG00000089123	13389392	13638932	-
20	MACROD2	ENSG00000172264	13995369	16053197	+
20	MIR663AHG	ENSG00000227195	26167817	26251546	-
20	ASIP	ENSG00000101440	34194569	34269344	+
20	PIGU	ENSG00000101464	34560542	34698790	-
20	SAMHD1	ENSG00000101347	36890229	36951893	-
20	CTNNBL1	ENSG00000132792	37693955	37872129	+
20	VSTM2L	ENSG00000132821	37903111	37945350	+
20	SNHG17	ENSG00000196756	38419638	38435409	-
20	ACTR5	ENSG00000101442	38748460	38772520	+
20	CHD6	ENSG00000124177	41402083	41618384	-
20	PTPRT	ENSG00000196090	42072752	43189970	-
20	ZNF334	ENSG00000198185	46499630	46513559	-
20	SULF2	ENSG00000196562	47656197	47786616	-
20	KCNB1	ENSG00000158445	49293394	49484297	-
20	PTPN1	ENSG00000196396	50510321	50585241	+
20	RIPOR3	ENSG00000042062	50586108	50691542	-
20	KCNG1	ENSG00000026559	51003656	51023107	-
20	SALL4	ENSG00000101115	51782331	51802521	-
20	ZFP64	ENSG00000020256	52051663	52204308	-
20	TSHZ2	ENSG00000182463	52972358	53495330	+
20	C20orf85	ENSG00000124237	58150902	58161150	+
20	GNAS	ENSG00000087460	58839718	58911192	+
20	ZNF831	ENSG00000124203	59123381	59259113	+
20	PHACTR3	ENSG00000087495	59577509	59847711	+
20	MIR646HG	ENSG00000228340	60087661	60653784	+
20	CDH4	ENSG00000179242	61252261	61940617	+
20	ZBTB46	ENSG00000130584	63743668	63832038	-
20	PRPF6	ENSG00000101161	63981132	64033100	+
20	PCMTD2	ENSG00000203880	64255695	64304820	+
21	SAMSN1	ENSG00000155307	14485228	14658821	-
21	MIR548XHG	ENSG00000224141	18561265	18760320	-
21	NCAM2	ENSG00000154654	20998409	21543329	+
21	D21S2088E	ENSG00000228592	23352929	23423778	-
21	APP	ENSG00000142192	25880550	26171128	-
21	LTN1	ENSG00000198862	28928144	28992956	-
21	MAP3K7CL	ENSG00000156265	29077471	29175889	+
21	CLDN17	ENSG00000156282	30165565	30166805	-
21	KRTAP26-1	ENSG00000197683	30319124	30320315	-
21	TIAM1	ENSG00000156299	31118416	31559977	-
21	URB1	ENSG00000142207	32311018	32393012	-
21	IFNAR2	ENSG00000159110	33205282	33265675	+
21	CRYZL1	ENSG00000205758	33589341	33643926	-
21	ITSN1	ENSG00000205726	33642400	33899861	+
21	RUNX1	ENSG00000159216	34787801	36004667	-
21	CLDN14	ENSG00000159261	36460621	36576569	-
21	HLCS	ENSG00000159267	36748626	36990236	-
21	DYRK1A	ENSG00000157540	37365573	37526358	+
21	KCNJ6	ENSG00000157542	37607373	38121345	-
21	ERG	ENSG00000157554	38380027	38661780	-
21	MX2	ENSG00000183486	41361999	41409393	+
21	PRDM15	ENSG00000141956	41798225	41879482	-
21	PDE9A	ENSG00000160191	42653621	42775509	+
21	RRP1	ENSG00000160214	43789513	43805293	+
21	TSPEAR	ENSG00000175894	44497893	44711572	-
21	KRTAP10-9	ENSG00000221837	44627093	44628378	+
21	PTTG1IP	ENSG00000183255	44849585	44873903	-
21	ADARB1	ENSG00000197381	45073853	45226560	+
21	PCBP3	ENSG00000183570	45643694	45942454	+
22	TPTEP1	ENSG00000290418	16601887	16698742	+
22	TMEM121B	ENSG00000183307	17116297	17121367	-
22	FAM230A	ENSG00000277870	18422244	18500594	+
22	FAM247B	ENSG00000278044	18501794	18512187	-
22	GGTLC3	ENSG00000274252	18516344	18518161	-
22	PI4KAP1	ENSG00000290425	18533646	18577968	-
22	FAM230F	ENSG00000276095	18873543	18894407	-
22	SEPTIN5	ENSG00000184702	19714503	19724224	+
22	GP1BB	ENSG00000203618	19723539	19724771	+
22	RTN4R	ENSG00000040608	20241415	20283246	-
22	CABIN1	ENSG00000099991	24011192	24178628	+
22	SPECC1L	ENSG00000100014	24270817	24417739	+
22	SPECC1L-ADORA2A	ENSG00000258555	24270898	24442356	+
22	PIWIL3	ENSG00000184571	24719034	24774720	-
22	KIAA1671	ENSG00000197077	24952716	25197448	+
22	MYO18B	ENSG00000133454	25742144	26031045	+
22	SEZ6L	ENSG00000100095	26169462	26383597	+
[truncated: 193 more rows]
[truncated: 4 more columns]
