# Supplementary material for: Identify gestational diabetes mellitus by deep learning model from cell-free DNA at the early gestation stage
Source: Brief Bioinform. 2024 Jan 2;25(1):bbad492. doi: 10.1093/bib/bbad492 (PMC10782912; doi:10.1093/bib/bbad492)
Supplement: Supplementary_material_bbad492 [file supplementary_material_bbad492.zip › Supplementary_Table_3.xlsx]

## Sheet: Supplementary Table 3
	ONTOLOGY	ID	Description	GeneRatio	BgRatio	pvalue	p.adjust	qvalue	Count
GO:0050808	BP	GO:0050808	synapse organization	100/1856	432/18903	1.66599e-16	9.85769e-13	9.02793e-13	100
GO:0034329	BP	GO:0034329	cell junction assembly	94/1856	430/18903	5.74058e-14	1.69835e-10	1.55539e-10	94
GO:0010975	BP	GO:0010975	regulation of neuron projection development	91/1856	446/18903	8.90613e-12	1.75659e-08	1.60873e-08	91
GO:0016358	BP	GO:0016358	dendrite development	58/1856	237/18903	3.75496e-11	5.55453e-08	5.08699e-08	58
GO:0061564	BP	GO:0061564	axon development	95/1856	490/18903	6.18239e-11	7.31624e-08	6.70041e-08	95
GO:0007409	BP	GO:0007409	axonogenesis	84/1856	438/18903	1.38494e-09	1.36578e-06	1.25082e-06	84
GO:0031346	BP	GO:0031346	positive regulation of cell projection organization	70/1856	352/18903	6.98373e-09	5.90325e-06	5.40635e-06	70
GO:0007416	BP	GO:0007416	synapse assembly	44/1856	184/18903	1.77956e-08	1.31621e-05	1.20542e-05	44
GO:2001222	BP	GO:2001222	regulation of neuron migration	19/1856	47/18903	3.0252e-08	1.9889e-05	1.82149e-05	19
GO:0050770	BP	GO:0050770	regulation of axonogenesis	38/1856	156/18903	9.77067e-08	5.78131e-05	5.29467e-05	38
GO:0001764	BP	GO:0001764	neuron migration	41/1856	177/18903	1.37903e-07	7.21833e-05	6.61074e-05	41
GO:0042391	BP	GO:0042391	regulation of membrane potential	77/1856	431/18903	1.51828e-07	7.21833e-05	6.61074e-05	77
GO:0007015	BP	GO:0007015	actin filament organization	80/1856	454/18903	1.58591e-07	7.21833e-05	6.61074e-05	80
GO:0043087	BP	GO:0043087	regulation of GTPase activity	69/1856	376/18903	2.37288e-07	0.000100288	9.18463e-05	69
GO:0050803	BP	GO:0050803	regulation of synapse structure or activity	46/1856	215/18903	2.98707e-07	0.00011783	0.000107912	46
GO:0050807	BP	GO:0050807	regulation of synapse organization	45/1856	209/18903	3.31265e-07	0.000122506	0.000112194	45
GO:0030900	BP	GO:0030900	forebrain development	69/1856	383/18903	4.83698e-07	0.000168355	0.000154184	69
GO:0099173	BP	GO:0099173	postsynapse organization	38/1856	166/18903	5.36781e-07	0.000176452	0.000161599	38
GO:0050804	BP	GO:0050804	modulation of chemical synaptic transmission	77/1856	448/18903	7.46856e-07	0.000232587	0.000213009	77
GO:0099177	BP	GO:0099177	regulation of trans-synaptic signaling	77/1856	449/18903	8.16741e-07	0.000241633	0.000221294	77
GO:1901888	BP	GO:1901888	regulation of cell junction assembly	43/1856	204/18903	1.09711e-06	0.000309124	0.000283104	43
GO:0051056	BP	GO:0051056	regulation of small GTPase mediated signal transduction	57/1856	305/18903	1.42846e-06	0.00038419	0.000351851	57
GO:0033674	BP	GO:0033674	positive regulation of kinase activity	82/1856	496/18903	1.66023e-06	0.000427112	0.00039116	82
GO:0098742	BP	GO:0098742	cell-cell adhesion via plasma-membrane adhesion molecules	53/1856	282/18903	2.77406e-06	0.000666439	0.000610343	53
GO:0016055	BP	GO:0016055	Wnt signaling pathway	76/1856	456/18903	2.90941e-06	0.000666439	0.000610343	76
GO:0001952	BP	GO:0001952	regulation of cell-matrix adhesion	30/1856	125/18903	2.92841e-06	0.000666439	0.000610343	30
GO:0150115	BP	GO:0150115	cell-substrate junction organization	26/1856	101/18903	3.32005e-06	0.00067747	0.000620446	26
GO:0060078	BP	GO:0060078	regulation of postsynaptic membrane potential	33/1856	145/18903	3.35225e-06	0.00067747	0.000620446	33
GO:0021537	BP	GO:0021537	telencephalon development	49/1856	255/18903	3.42165e-06	0.00067747	0.000620446	49
GO:0198738	BP	GO:0198738	cell-cell signaling by wnt	76/1856	458/18903	3.43487e-06	0.00067747	0.000620446	76
GO:0007411	BP	GO:0007411	axon guidance	46/1856	236/18903	4.53849e-06	0.000866266	0.000793349	46
GO:0008360	BP	GO:0008360	regulation of cell shape	34/1856	154/18903	4.89891e-06	0.000888438	0.000813655	34
GO:0007158	BP	GO:0007158	neuron cell-cell adhesion	9/1856	16/18903	5.01311e-06	0.000888438	0.000813655	9
GO:0097485	BP	GO:0097485	neuron projection guidance	46/1856	237/18903	5.1051e-06	0.000888438	0.000813655	46
GO:0022604	BP	GO:0022604	regulation of cell morphogenesis	56/1856	312/18903	6.32408e-06	0.00105169	0.000963162	56
GO:0150116	BP	GO:0150116	regulation of cell-substrate junction organization	20/1856	69/18903	6.41589e-06	0.00105169	0.000963162	20
GO:0043547	BP	GO:0043547	positive regulation of GTPase activity	52/1856	283/18903	6.74244e-06	0.00105169	0.000963162	52
GO:0044089	BP	GO:0044089	positive regulation of cellular component biogenesis	80/1856	498/18903	6.75411e-06	0.00105169	0.000963162	80
GO:0060074	BP	GO:0060074	synapse maturation	12/1856	29/18903	8.16556e-06	0.00123886	0.00113458	12
GO:0051960	BP	GO:0051960	regulation of nervous system development	74/1856	456/18903	1.03274e-05	0.00152769	0.0013991	74
GO:1904062	BP	GO:1904062	regulation of cation transmembrane transport	66/1856	394/18903	1.08391e-05	0.00155742	0.00142633	66
GO:0007044	BP	GO:0007044	cell-substrate junction assembly	24/1856	95/18903	1.10549e-05	0.00155742	0.00142633	24
GO:0048813	BP	GO:0048813	dendrite morphogenesis	31/1856	140/18903	1.18454e-05	0.00162999	0.00149278	31
GO:0007160	BP	GO:0007160	cell-matrix adhesion	45/1856	238/18903	1.29855e-05	0.00174626	0.00159927	45
GO:0045860	BP	GO:0045860	positive regulation of protein kinase activity	69/1856	420/18903	1.34512e-05	0.00176868	0.00161981	69
GO:0030111	BP	GO:0030111	regulation of Wnt signaling pathway	58/1856	336/18903	1.474e-05	0.00181808	0.00166505	58
GO:0035235	BP	GO:0035235	ionotropic glutamate receptor signaling pathway	11/1856	26/18903	1.51684e-05	0.00181808	0.00166505	11
GO:1990806	BP	GO:1990806	ligand-gated ion channel signaling pathway	11/1856	26/18903	1.51684e-05	0.00181808	0.00166505	11
GO:0032535	BP	GO:0032535	regulation of cellular component size	62/1856	367/18903	1.51704e-05	0.00181808	0.00166505	62
GO:0043954	BP	GO:0043954	cellular component maintenance	19/1856	67/18903	1.53632e-05	0.00181808	0.00166505	19
GO:0007157	BP	GO:0007157	heterophilic cell-cell adhesion via plasma membrane cell adhesion molecules	16/1856	51/18903	1.77956e-05	0.0020493	0.0018768	16
GO:0031589	BP	GO:0031589	cell-substrate adhesion	62/1856	369/18903	1.80097e-05	0.0020493	0.0018768	62
GO:1902414	BP	GO:1902414	protein localization to cell junction	24/1856	98/18903	1.94169e-05	0.00216773	0.00198526	24
GO:0007215	BP	GO:0007215	glutamate receptor signaling pathway	16/1856	52/18903	2.33785e-05	0.00247019	0.00226226	16
GO:0035176	BP	GO:0035176	social behavior	16/1856	52/18903	2.33785e-05	0.00247019	0.00226226	16
GO:0048013	BP	GO:0048013	ephrin receptor signaling pathway	16/1856	52/18903	2.33785e-05	0.00247019	0.00226226	16
GO:0032970	BP	GO:0032970	regulation of actin filament-based process	66/1856	406/18903	2.88567e-05	0.00289937	0.00265532	66
GO:0051893	BP	GO:0051893	regulation of focal adhesion assembly	18/1856	64/18903	2.89104e-05	0.00289937	0.00265532	18
GO:0090109	BP	GO:0090109	regulation of cell-substrate junction assembly	18/1856	64/18903	2.89104e-05	0.00289937	0.00265532	18
GO:0006195	BP	GO:0006195	purine nucleotide catabolic process	15/1856	48/18903	3.41136e-05	0.00336417	0.00308099	15
GO:0050767	BP	GO:0050767	regulation of neurogenesis	62/1856	377/18903	3.50162e-05	0.00339657	0.00311067	62
GO:0050771	BP	GO:0050771	negative regulation of axonogenesis	18/1856	65/18903	3.63475e-05	0.00342353	0.00313536	18
GO:0048678	BP	GO:0048678	response to axon injury	22/1856	89/18903	3.64514e-05	0.00342353	0.00313536	22
GO:0009154	BP	GO:0009154	purine ribonucleotide catabolic process	14/1856	43/18903	3.71215e-05	0.003432	0.00314312	14
GO:0051703	BP	GO:0051703	biological process involved in intraspecies interaction between organisms	16/1856	54/18903	3.93702e-05	0.0035296	0.0032325	16
GO:0072523	BP	GO:0072523	purine-containing compound catabolic process	16/1856	54/18903	3.93702e-05	0.0035296	0.0032325	16
GO:0048675	BP	GO:0048675	axon extension	27/1856	122/18903	4.26972e-05	0.00377073	0.00345334	27
GO:0009261	BP	GO:0009261	ribonucleotide catabolic process	15/1856	49/18903	4.47338e-05	0.0038925	0.00356486	15
GO:0098815	BP	GO:0098815	modulation of excitatory postsynaptic potential	14/1856	44/18903	4.95581e-05	0.00424979	0.00389207	14
GO:0060079	BP	GO:0060079	excitatory postsynaptic potential	27/1856	124/18903	5.76338e-05	0.0048717	0.00446164	27
GO:0060996	BP	GO:0060996	dendritic spine development	22/1856	92/18903	6.26897e-05	0.00522443	0.00478468	22
GO:0035418	BP	GO:0035418	protein localization to synapse	18/1856	69/18903	8.59152e-05	0.00698349	0.00639567	18
GO:0009214	BP	GO:0009214	cyclic nucleotide catabolic process	7/1856	13/18903	8.75123e-05	0.00698349	0.00639567	7
GO:0032956	BP	GO:0032956	regulation of actin cytoskeleton organization	59/1856	365/18903	8.79462e-05	0.00698349	0.00639567	59
GO:0051656	BP	GO:0051656	establishment of organelle localization	68/1856	437/18903	8.85182e-05	0.00698349	0.00639567	68
GO:0034331	BP	GO:0034331	cell junction maintenance	13/1856	41/18903	9.54535e-05	0.00743156	0.00680602	13
GO:0030041	BP	GO:0030041	actin filament polymerization	33/1856	170/18903	0.0001044	0.00802253	0.00734725	33
GO:0010977	BP	GO:0010977	negative regulation of neuron projection development	29/1856	142/18903	0.0001061	0.00804863	0.00737115	29
GO:0050919	BP	GO:0050919	negative chemotaxis	14/1856	47/18903	0.000111117	0.00832253	0.007622	14
GO:0010810	BP	GO:0010810	regulation of cell-substrate adhesion	40/1856	222/18903	0.000115867	0.00856978	0.00784844	40
GO:0099558	BP	GO:0099558	maintenance of synapse structure	9/1856	22/18903	0.000126123	0.00921324	0.00843773	9
GO:0097090	BP	GO:0097090	presynaptic membrane organization	6/1856	10/18903	0.000131683	0.00939684	0.00860588	6
GO:1990138	BP	GO:1990138	neuron projection extension	33/1856	172/18903	0.000131813	0.00939684	0.00860588	33
GO:0099565	BP	GO:0099565	chemical synaptic transmission, postsynaptic	27/1856	130/18903	0.000134621	0.00948276	0.00868456	27
GO:0051961	BP	GO:0051961	negative regulation of nervous system development	30/1856	151/18903	0.000137126	0.00954559	0.0087421	30
GO:0008038	BP	GO:0008038	neuron recognition	14/1856	48/18903	0.000142825	0.00971371	0.00889608	14
GO:0031641	BP	GO:0031641	regulation of myelination	14/1856	48/18903	0.000142825	0.00971371	0.00889608	14
GO:2001224	BP	GO:2001224	positive regulation of neuron migration	8/1856	18/18903	0.00015092	0.0101476	0.00929348	8
GO:0022029	BP	GO:0022029	telencephalon cell migration	16/1856	60/18903	0.000158288	0.0105235	0.00963768	16
GO:0051547	BP	GO:0051547	regulation of keratinocyte migration	7/1856	14/18903	0.000160174	0.0105305	0.00964415	7
GO:0060560	BP	GO:0060560	developmental growth involved in morphogenesis	41/1856	233/18903	0.000163474	0.0106294	0.00973467	41
GO:0048041	BP	GO:0048041	focal adhesion assembly	20/1856	85/18903	0.000168424	0.0108322	0.00992044	20
GO:0018212	BP	GO:0018212	peptidyl-tyrosine modification	60/1856	382/18903	0.000173246	0.0110226	0.0100948	60
GO:0050768	BP	GO:0050768	negative regulation of neurogenesis	29/1856	146/18903	0.000176522	0.0111115	0.0101762	29
GO:0007163	BP	GO:0007163	establishment or maintenance of cell polarity	41/1856	234/18903	0.000179774	0.0111971	0.0102546	41
GO:0002028	BP	GO:0002028	regulation of sodium ion transport	21/1856	92/18903	0.000184781	0.011389	0.0104304	21
GO:0050805	BP	GO:0050805	negative regulation of synaptic transmission	18/1856	73/18903	0.000187471	0.0114243	0.0104627	18
GO:0080182	BP	GO:0080182	histone H3-K4 trimethylation	9/1856	23/18903	0.000189214	0.0114243	0.0104627	9
GO:1990778	BP	GO:1990778	protein localization to cell periphery	54/1856	337/18903	0.00021503	0.0128518	0.0117701	54
GO:0048588	BP	GO:0048588	developmental cell growth	40/1856	229/18903	0.000228908	0.0135445	0.0124044	40
GO:0099504	BP	GO:0099504	synaptic vesicle cycle	35/1856	192/18903	0.000238379	0.0139652	0.0127897	35
GO:0097061	BP	GO:0097061	dendritic spine organization	19/1856	81/18903	0.000253344	0.0146964	0.0134594	19
GO:0086016	BP	GO:0086016	AV node cell action potential	6/1856	11/18903	0.000265578	0.0149632	0.0137037	6
GO:0086027	BP	GO:0086027	AV node cell to bundle of His cell signaling	6/1856	11/18903	0.000265578	0.0149632	0.0137037	6
GO:0018108	BP	GO:0018108	peptidyl-tyrosine phosphorylation	59/1856	380/18903	0.000266839	0.0149632	0.0137037	59
GO:1901797	BP	GO:1901797	negative regulation of signal transduction by p53 class mediator	11/1856	34/18903	0.000268058	0.0149632	0.0137037	11
GO:0072659	BP	GO:0072659	protein localization to plasma membrane	47/1856	285/18903	0.000275864	0.015148	0.0138729	47
GO:0099560	BP	GO:0099560	synaptic membrane adhesion	9/1856	24/18903	0.000276489	0.015148	0.0138729	9
GO:0061387	BP	GO:0061387	regulation of extent of cell growth	23/1856	108/18903	0.000279417	0.015168	0.0138913	23
GO:1902305	BP	GO:1902305	regulation of sodium ion transmembrane transport	17/1856	69/18903	0.00028303	0.0152244	0.013943	17
GO:0030534	BP	GO:0030534	adult behavior	28/1856	143/18903	0.000290272	0.0153029	0.0140148	28
GO:0021885	BP	GO:0021885	forebrain cell migration	16/1856	63/18903	0.000292071	0.0153029	0.0140148	16
GO:0031345	BP	GO:0031345	negative regulation of cell projection organization	35/1856	194/18903	0.000292541	0.0153029	0.0140148	35
GO:0110053	BP	GO:0110053	regulation of actin filament organization	46/1856	278/18903	0.000294833	0.0153029	0.0140148	46
GO:0035249	BP	GO:0035249	synaptic transmission, glutamatergic	22/1856	102/18903	0.000311048	0.0160041	0.014657	22
GO:0030177	BP	GO:0030177	positive regulation of Wnt signaling pathway	28/1856	144/18903	0.00032719	0.0166895	0.0152847	28
GO:0050773	BP	GO:0050773	regulation of dendrite development	22/1856	103/18903	0.000359451	0.0181729	0.0166432	22
GO:0021543	BP	GO:0021543	pallium development	32/1856	174/18903	0.000366737	0.0181729	0.0166432	32
GO:0031644	BP	GO:0031644	regulation of nervous system process	28/1856	145/18903	0.0003682	0.0181729	0.0166432	28
GO:0001505	BP	GO:0001505	regulation of neurotransmitter levels	38/1856	219/18903	0.000370873	0.0181729	0.0166432	38
GO:0007611	BP	GO:0007611	learning or memory	45/1856	273/18903	0.000371628	0.0181729	0.0166432	45
GO:0031032	BP	GO:0031032	actomyosin structure organization	36/1856	204/18903	0.00037526	0.0182001	0.0166682	36
GO:0008045	BP	GO:0008045	motor neuron axon guidance	10/1856	30/18903	0.000386792	0.0183765	0.0168297	10
GO:2000463	BP	GO:2000463	positive regulation of excitatory postsynaptic potential	10/1856	30/18903	0.000386792	0.0183765	0.0168297	10
GO:0006836	BP	GO:0006836	neurotransmitter transport	37/1856	212/18903	0.00039171	0.0183765	0.0168297	37
GO:0007626	BP	GO:0007626	locomotory behavior	35/1856	197/18903	0.000394425	0.0183765	0.0168297	35
GO:0051650	BP	GO:0051650	establishment of vesicle localization	35/1856	197/18903	0.000394425	0.0183765	0.0168297	35
GO:0051648	BP	GO:0051648	vesicle localization	37/1856	213/18903	0.000430144	0.0198841	0.0182104	37
GO:0106027	BP	GO:0106027	neuron projection organization	20/1856	91/18903	0.00044246	0.0202887	0.0185809	20
GO:0030838	BP	GO:0030838	positive regulation of actin filament polymerization	14/1856	53/18903	0.000445754	0.0202887	0.0185809	14
GO:0030168	BP	GO:0030168	platelet activation	26/1856	133/18903	0.000481967	0.0213457	0.019549	26
GO:0038180	BP	GO:0038180	nerve growth factor signaling pathway	6/1856	12/18903	0.000487015	0.0213457	0.019549	6
GO:0051549	BP	GO:0051549	positive regulation of keratinocyte migration	6/1856	12/18903	0.000487015	0.0213457	0.019549	6
GO:0060134	BP	GO:0060134	prepulse inhibition	6/1856	12/18903	0.000487015	0.0213457	0.019549	6
GO:0086067	BP	GO:0086067	AV node cell to bundle of His cell communication	6/1856	12/18903	0.000487015	0.0213457	0.019549	6
GO:0097106	BP	GO:0097106	postsynaptic density organization	10/1856	31/18903	0.000521154	0.022674	0.0207655	10
GO:0010959	BP	GO:0010959	regulation of metal ion transport	63/1856	423/18903	0.000529684	0.022877	0.0209513	63
GO:0030048	BP	GO:0030048	actin filament-based movement	26/1856	134/18903	0.000543179	0.0232898	0.0213294	26
GO:0050731	BP	GO:0050731	positive regulation of peptidyl-tyrosine phosphorylation	34/1856	193/18903	0.000555017	0.0236262	0.0216375	34
GO:0030032	BP	GO:0030032	lamellipodium assembly	17/1856	73/18903	0.000574738	0.0242909	0.0222463	17
GO:0061572	BP	GO:0061572	actin filament bundle organization	30/1856	164/18903	0.000603589	0.0253293	0.0231973	30
GO:0010976	BP	GO:0010976	positive regulation of neuron projection development	29/1856	157/18903	0.000626991	0.0261261	0.023927	29
GO:0007612	BP	GO:0007612	learning	28/1856	150/18903	0.000648957	0.0268523	0.024592	28
GO:0099175	BP	GO:0099175	regulation of postsynapse organization	19/1856	87/18903	0.000661033	0.027162	0.0248757	19
GO:0031103	BP	GO:0031103	axon regeneration	14/1856	55/18903	0.000669701	0.0273284	0.0250281	14
GO:0099054	BP	GO:0099054	presynapse assembly	13/1856	49/18903	0.00067502	0.0273568	0.0250541	13
GO:0070588	BP	GO:0070588	calcium ion transmembrane transport	53/1856	345/18903	0.000686719	0.0276416	0.0253149	53
GO:0051258	BP	GO:0051258	protein polymerization	45/1856	281/18903	0.000701059	0.0280281	0.0256689	45
GO:0000380	BP	GO:0000380	alternative mRNA splicing, via spliceosome	18/1856	81/18903	0.000729429	0.0289666	0.0265284	18
GO:0050890	BP	GO:0050890	cognition	49/1856	314/18903	0.000755274	0.029793	0.0272853	49
GO:0031102	BP	GO:0031102	neuron projection regeneration	15/1856	62/18903	0.000778015	0.0304869	0.0279207	15
GO:0035329	BP	GO:0035329	hippo signaling	12/1856	44/18903	0.000823542	0.0320586	0.0293601	12
GO:0051017	BP	GO:0051017	actin filament bundle assembly	29/1856	160/18903	0.000859053	0.0332223	0.0304259	29
GO:0060828	BP	GO:0060828	regulation of canonical Wnt signaling pathway	42/1856	260/18903	0.0008688	0.0333811	0.0305713	42
GO:0001508	BP	GO:0001508	action potential	27/1856	146/18903	0.000930185	0.035509	0.0325201	27
GO:0009166	BP	GO:0009166	nucleotide catabolic process	17/1856	76/18903	0.000936567	0.0355235	0.0325334	17
GO:0120032	BP	GO:0120032	regulation of plasma membrane bounded cell projection assembly	34/1856	199/18903	0.000970461	0.0365746	0.033496	34
GO:0120034	BP	GO:0120034	positive regulation of plasma membrane bounded cell projection assembly	22/1856	111/18903	0.00104685	0.0390719	0.0357831	22
GO:0051963	BP	GO:0051963	regulation of synapse assembly	21/1856	104/18903	0.00104993	0.0390719	0.0357831	21
GO:0008154	BP	GO:0008154	actin polymerization or depolymerization	34/1856	200/18903	0.00106136	0.0392502	0.0359464	34
GO:1902254	BP	GO:1902254	negative regulation of intrinsic apoptotic signaling pathway by p53 class mediator	8/1856	23/18903	0.00108085	0.039723	0.0363794	8
GO:0045216	BP	GO:0045216	cell-cell junction organization	35/1856	208/18903	0.00108899	0.0397751	0.0364271	35
GO:0032147	BP	GO:0032147	activation of protein kinase activity	27/1856	148/18903	0.00115006	0.0417478	0.0382338	27
GO:0060491	BP	GO:0060491	regulation of cell projection assembly	34/1856	201/18903	0.00115961	0.041787	0.0382696	34
GO:0099084	BP	GO:0099084	postsynaptic specialization organization	10/1856	34/18903	0.00117232	0.041787	0.0382696	10
GO:1905508	BP	GO:1905508	protein localization to microtubule organizing center	10/1856	34/18903	0.00117232	0.041787	0.0382696	10
GO:0099518	BP	GO:0099518	vesicle cytoskeletal trafficking	16/1856	71/18903	0.00120243	0.0426033	0.0390173	16
GO:0099172	BP	GO:0099172	presynapse organization	13/1856	52/18903	0.0012357	0.0434425	0.0397858	13
GO:0009187	BP	GO:0009187	cyclic nucleotide metabolic process	11/1856	40/18903	0.00124814	0.0434425	0.0397858	11
GO:0010762	BP	GO:0010762	regulation of fibroblast migration	11/1856	40/18903	0.00124814	0.0434425	0.0397858	11
GO:0021795	BP	GO:0021795	cerebral cortex cell migration	12/1856	46/18903	0.00126337	0.0437154	0.0400358	12
GO:0019932	BP	GO:0019932	second-messenger-mediated signaling	48/1856	314/18903	0.00132975	0.0452753	0.0414643	48
GO:0042552	BP	GO:0042552	myelination	26/1856	142/18903	0.00133043	0.0452753	0.0414643	26
GO:0071871	BP	GO:0071871	response to epinephrine	6/1856	14/18903	0.0013314	0.0452753	0.0414643	6
GO:0097581	BP	GO:0097581	lamellipodium organization	19/1856	92/18903	0.00134761	0.0453137	0.0414995	19
GO:1902547	BP	GO:1902547	regulation of cellular response to vascular endothelial growth factor stimulus	9/1856	29/18903	0.00134785	0.0453137	0.0414995	9
GO:0048638	BP	GO:0048638	regulation of developmental growth	50/1856	332/18903	0.00148381	0.049603	0.0454278	50
GO:0097060	CC	GO:0097060	synaptic membrane	83/1938	378/19869	9.87303e-13	6.95061e-10	5.44576e-10	83
GO:0045211	CC	GO:0045211	postsynaptic membrane	61/1938	269/19869	2.60062e-10	9.15417e-08	7.17222e-08	61
GO:0098978	CC	GO:0098978	glutamatergic synapse	68/1938	324/19869	8.66911e-10	2.03435e-07	1.5939e-07	68
GO:0005912	CC	GO:0005912	adherens junction	45/1938	179/19869	1.90008e-09	3.34413e-07	2.62011e-07	45
GO:0098984	CC	GO:0098984	neuron to neuron synapse	69/1938	351/19869	1.13722e-08	1.33556e-06	1.0464e-06	69
GO:0034702	CC	GO:0034702	ion channel complex	61/1938	296/19869	1.30276e-08	1.33556e-06	1.0464e-06	61
GO:0034703	CC	GO:0034703	cation channel complex	50/1938	222/19869	1.32797e-08	1.33556e-06	1.0464e-06	50
GO:0042383	CC	GO:0042383	sarcolemma	35/1938	136/19869	6.17338e-08	5.43257e-06	4.25638e-06	35
GO:0031252	CC	GO:0031252	cell leading edge	76/1938	421/19869	9.19382e-08	7.19161e-06	5.63458e-06	76
GO:0032279	CC	GO:0032279	asymmetric synapse	62/1938	327/19869	2.39635e-07	1.68703e-05	1.32178e-05	62
GO:0014069	CC	GO:0014069	postsynaptic density	61/1938	321/19869	2.75543e-07	1.76347e-05	1.38167e-05	61
GO:0005938	CC	GO:0005938	cell cortex	59/1938	312/19869	5.09786e-07	2.99074e-05	2.34323e-05	59
GO:0045177	CC	GO:0045177	apical part of cell	75/1938	435/19869	7.24542e-07	3.92368e-05	3.07417e-05	75
GO:0099572	CC	GO:0099572	postsynaptic specialization	62/1938	342/19869	1.18829e-06	5.97539e-05	4.68168e-05	62
GO:0031253	CC	GO:0031253	cell projection membrane	62/1938	344/19869	1.45465e-06	6.82714e-05	5.34902e-05	62
GO:0044309	CC	GO:0044309	neuron spine	37/1938	176/19869	5.53656e-06	0.000243609	0.000190866	37
GO:0043197	CC	GO:0043197	dendritic spine	36/1938	175/19869	1.22523e-05	0.000507389	0.000397536	36
GO:0016324	CC	GO:0016324	apical plasma membrane	62/1938	368/19869	1.36405e-05	0.000533495	0.00041799	62
GO:1902495	CC	GO:1902495	transmembrane transporter complex	63/1938	379/19869	1.79423e-05	0.000664809	0.000520873	63
GO:0044304	CC	GO:0044304	main axon	18/1938	63/19869	2.0941e-05	0.000737125	0.000577532	18
GO:0043025	CC	GO:0043025	neuronal cell body	77/1938	497/19869	2.93413e-05	0.000983632	0.000770668	77
GO:1990351	CC	GO:1990351	transporter complex	65/1938	405/19869	4.07837e-05	0.00130508	0.00102252	65
GO:0030139	CC	GO:0030139	endocytic vesicle	57/1938	343/19869	4.44342e-05	0.00136007	0.00106561	57
GO:0030055	CC	GO:0030055	cell-substrate junction	68/1938	432/19869	5.10602e-05	0.00149777	0.00117349	68
GO:0008328	CC	GO:0008328	ionotropic glutamate receptor complex	13/1938	40/19869	6.69038e-05	0.00188401	0.00147611	13
GO:0005925	CC	GO:0005925	focal adhesion	66/1938	422/19869	7.96132e-05	0.00215568	0.00168896	66
GO:0042734	CC	GO:0042734	presynaptic membrane	30/1938	148/19869	8.35945e-05	0.00216179	0.00169375	30
GO:0016010	CC	GO:0016010	dystrophin-associated glycoprotein complex	8/1938	17/19869	8.75343e-05	0.00216179	0.00169375	8
GO:0060076	CC	GO:0060076	excitatory synapse	15/1938	52/19869	8.9051e-05	0.00216179	0.00169375	15
GO:0090665	CC	GO:0090665	glycoprotein complex	9/1938	22/19869	0.000119877	0.00281311	0.00220405	9
GO:0031235	CC	GO:0031235	intrinsic component of the cytoplasmic side of the plasma membrane	6/1938	10/19869	0.000126902	0.00288189	0.00225794	6
GO:0044291	CC	GO:0044291	cell-cell contact zone	18/1938	72/19869	0.000143084	0.00314784	0.00246631	18
GO:0030118	CC	GO:0030118	clathrin coat	13/1938	44/19869	0.000199156	0.00424867	0.0033288	13
GO:0014704	CC	GO:0014704	intercalated disc	14/1938	50/19869	0.000215058	0.00445297	0.00348887	14
GO:0001726	CC	GO:0001726	ruffle	33/1938	178/19869	0.00022843	0.0045947	0.00359991	33
GO:0048786	CC	GO:0048786	presynaptic active zone	18/1938	75/19869	0.000248822	0.00472961	0.00370561	18
GO:0030863	CC	GO:0030863	cortical cytoskeleton	23/1938	108/19869	0.000254411	0.00472961	0.00370561	23
GO:0098878	CC	GO:0098878	neurotransmitter receptor complex	13/1938	45/19869	0.000255291	0.00472961	0.00370561	13
GO:0098857	CC	GO:0098857	membrane microdomain	52/1938	327/19869	0.000288836	0.00521385	0.00408502	52
GO:0034705	CC	GO:0034705	potassium channel complex	20/1938	89/19869	0.000298317	0.00523664	0.00410287	20
GO:0099240	CC	GO:0099240	intrinsic component of synaptic membrane	31/1938	166/19869	0.000304975	0.00523664	0.00410287	31
GO:0030315	CC	GO:0030315	T-tubule	14/1938	52/19869	0.000336805	0.00551421	0.00432034	14
GO:0098636	CC	GO:0098636	protein complex involved in cell adhesion	14/1938	52/19869	0.000336805	0.00551421	0.00432034	14
GO:0060077	CC	GO:0060077	inhibitory synapse	8/1938	20/19869	0.000347107	0.00555371	0.00435129	8
GO:0031256	CC	GO:0031256	leading edge membrane	32/1938	177/19869	0.000447887	0.00687815	0.00538898	32
GO:0098982	CC	GO:0098982	GABA-ergic synapse	17/1938	72/19869	0.000449425	0.00687815	0.00538898	17
GO:0045121	CC	GO:0045121	membrane raft	51/1938	326/19869	0.00048625	0.00725406	0.00568351	51
GO:0016342	CC	GO:0016342	catenin complex	10/1938	31/19869	0.000494595	0.00725406	0.00568351	10
GO:0043296	CC	GO:0043296	apical junction complex	28/1938	151/19869	0.000654074	0.00939731	0.00736273	28
GO:0098862	CC	GO:0098862	cluster of actin-based cell projections	29/1938	159/19869	0.00069892	0.0098408	0.00771019	29
GO:0005769	CC	GO:0005769	early endosome	61/1938	414/19869	0.000723324	0.00985575	0.00772191	61
GO:0043198	CC	GO:0043198	dendritic shaft	11/1938	38/19869	0.000738692	0.00985575	0.00772191	11
GO:0005903	CC	GO:0005903	brush border	21/1938	102/19869	0.000741981	0.00985575	0.00772191	21
GO:0034704	CC	GO:0034704	calcium channel complex	16/1938	69/19869	0.000808146	0.010494	0.008222	16
GO:0098839	CC	GO:0098839	postsynaptic density membrane	19/1938	89/19869	0.000819846	0.010494	0.008222	19
GO:0008021	CC	GO:0008021	synaptic vesicle	35/1938	208/19869	0.000972992	0.0122319	0.00958361	35
GO:0099699	CC	GO:0099699	integral component of synaptic membrane	28/1938	155/19869	0.000998545	0.0123329	0.00966275	28
GO:0030666	CC	GO:0030666	endocytic vesicle membrane	33/1938	194/19869	0.00110719	0.0132993	0.0104199	33
GO:0098686	CC	GO:0098686	hippocampal mossy fiber to CA3 synapse	10/1938	34/19869	0.00111457	0.0132993	0.0104199	10
GO:0044853	CC	GO:0044853	plasma membrane raft	22/1938	113/19869	0.00122928	0.014243	0.0111593	22
GO:0030027	CC	GO:0030027	lamellipodium	34/1938	203/19869	0.00123756	0.014243	0.0111593	34
GO:0005604	CC	GO:0005604	basement membrane	20/1938	99/19869	0.00125435	0.014243	0.0111593	20
GO:0098637	CC	GO:0098637	protein complex involved in cell-matrix adhesion	6/1938	14/19869	0.00128603	0.0143709	0.0112595	6
GO:0098685	CC	GO:0098685	Schaffer collateral - CA1 synapse	16/1938	72/19869	0.00131436	0.0143893	0.0112739	16
GO:0009898	CC	GO:0009898	cytoplasmic side of plasma membrane	30/1938	173/19869	0.00133057	0.0143893	0.0112739	30
GO:0098562	CC	GO:0098562	cytoplasmic side of membrane	34/1938	204/19869	0.00134899	0.0143893	0.0112739	34
GO:0005884	CC	GO:0005884	actin filament	22/1938	114/19869	0.0013857	0.0145602	0.0114078	22
GO:0030864	CC	GO:0030864	cortical actin cytoskeleton	17/1938	80/19869	0.0015905	0.0164663	0.0129012	17
GO:0030018	CC	GO:0030018	Z disc	24/1938	130/19869	0.00163124	0.0166434	0.01304	24
GO:0070160	CC	GO:0070160	tight junction	24/1938	132/19869	0.00201912	0.0203066	0.0159101	24
GO:0005901	CC	GO:0005901	caveola	17/1938	82/19869	0.00210691	0.0208911	0.016368	17
GO:0062023	CC	GO:0062023	collagen-containing extracellular matrix	61/1938	433/19869	0.00217651	0.0212814	0.0166738	61
GO:0030136	CC	GO:0030136	clathrin-coated vesicle	34/1938	211/19869	0.00240317	0.0231758	0.0181581	34
GO:0097731	CC	GO:0097731	9+0 non-motile cilium	24/1938	134/19869	0.00248296	0.0234335	0.01836	24
GO:0032281	CC	GO:0032281	AMPA glutamate receptor complex	8/1938	26/19869	0.00252975	0.0234335	0.01836	8
GO:0034706	CC	GO:0034706	sodium channel complex	8/1938	26/19869	0.00252975	0.0234335	0.01836	8
GO:0005923	CC	GO:0005923	bicellular tight junction	23/1938	127/19869	0.00260727	0.0238379	0.0186768	23
GO:0001725	CC	GO:0001725	stress fiber	15/1938	70/19869	0.00268293	0.0239086	0.0187323	15
GO:0097517	CC	GO:0097517	contractile actin filament bundle	15/1938	70/19869	0.00268293	0.0239086	0.0187323	15
GO:0031674	CC	GO:0031674	I band	25/1938	143/19869	0.0028676	0.0251201	0.0196814	25
GO:0043034	CC	GO:0043034	costamere	6/1938	16/19869	0.00289023	0.0251201	0.0196814	6
GO:0055037	CC	GO:0055037	recycling endosome	32/1938	198/19869	0.00302034	0.0259307	0.0203165	32
GO:0001917	CC	GO:0001917	photoreceptor inner segment	15/1938	71/19869	0.003101	0.0263024	0.0206078	15
GO:0042641	CC	GO:0042641	actomyosin	16/1938	78/19869	0.00314305	0.0263418	0.0206386	16
GO:0098858	CC	GO:0098858	actin-based cell projection	35/1938	223/19869	0.00326826	0.0270689	0.0212083	35
GO:1990752	CC	GO:1990752	microtubule end	9/1938	33/19869	0.00346664	0.0283781	0.022234	9
GO:0099634	CC	GO:0099634	postsynaptic specialization membrane	21/1938	115/19869	0.00352995	0.0285642	0.0223798	21
GO:0008076	CC	GO:0008076	voltage-gated potassium channel complex	16/1938	79/19869	0.00359203	0.0287363	0.0225147	16
GO:0000421	CC	GO:0000421	autophagosome membrane	12/1938	52/19869	0.00365936	0.0288489	0.0226029	12
GO:0031225	CC	GO:0031225	anchored component of membrane	28/1938	169/19869	0.00371665	0.0288489	0.0226029	28
GO:0005819	CC	GO:0005819	spindle	59/1938	426/19869	0.00372905	0.0288489	0.0226029	59
GO:0008023	CC	GO:0008023	transcription elongation factor complex	11/1938	46/19869	0.00396034	0.0303052	0.0237439	11
GO:0070382	CC	GO:0070382	exocytic vesicle	35/1938	226/19869	0.00407081	0.0308156	0.0241438	35
GO:0019897	CC	GO:0019897	extrinsic component of plasma membrane	28/1938	172/19869	0.00477766	0.0357816	0.0280347	28
GO:0035371	CC	GO:0035371	microtubule plus-end	7/1938	23/19869	0.00500204	0.0366398	0.028707	7
GO:0005802	CC	GO:0005802	trans-Golgi network	39/1938	262/19869	0.00506035	0.0366398	0.028707	39
GO:0030117	CC	GO:0030117	membrane coat	17/1938	89/19869	0.00513583	0.0366398	0.028707	17
GO:0048475	CC	GO:0048475	coated membrane	17/1938	89/19869	0.00513583	0.0366398	0.028707	17
GO:0009925	CC	GO:0009925	basal plasma membrane	38/1938	254/19869	0.00515247	0.0366398	0.028707	38
GO:0031594	CC	GO:0031594	neuromuscular junction	14/1938	68/19869	0.00535116	0.0376721	0.0295159	14
GO:0001750	CC	GO:0001750	photoreceptor outer segment	18/1938	97/19869	0.00555976	0.0387532	0.0303629	18
GO:0045178	CC	GO:0045178	basal part of cell	40/1938	272/19869	0.00563366	0.0388833	0.0304648	40
GO:0046658	CC	GO:0046658	anchored component of plasma membrane	13/1938	62/19869	0.00608532	0.0415928	0.0325877	13
GO:0043292	CC	GO:0043292	contractile fiber	36/1938	242/19869	0.00693938	0.0469743	0.036804	36
GO:0097733	CC	GO:0097733	photoreceptor cell cilium	21/1938	122/19869	0.00712448	0.0476624	0.0373432	21
GO:0098791	CC	GO:0098791	Golgi apparatus subcompartment	53/1938	387/19869	0.00717644	0.0476624	0.0373432	53
GO:0030135	CC	GO:0030135	coated vesicle	44/1938	310/19869	0.0072789	0.0478911	0.0375223	44
GO:0003779	MF	GO:0003779	actin binding	90/1880	439/18432	6.73965e-11	7.48775e-08	6.75384e-08	90
GO:0030695	MF	GO:0030695	GTPase regulator activity	89/1880	488/18432	3.55103e-08	1.31507e-05	1.18617e-05	89
GO:0060589	MF	GO:0060589	nucleoside-triphosphatase regulator activity	89/1880	488/18432	3.55103e-08	1.31507e-05	1.18617e-05	89
GO:0051015	MF	GO:0051015	actin filament binding	47/1880	219/18432	6.09612e-07	0.00016932	0.000152724	47
GO:0004674	MF	GO:0004674	protein serine/threonine kinase activity	76/1880	430/18432	1.24129e-06	0.000275814	0.00024878	76
GO:0106310	MF	GO:0106310	protein serine kinase activity	66/1880	363/18432	2.28016e-06	0.000422209	0.000380826	66
GO:0008013	MF	GO:0008013	beta-catenin binding	24/1880	87/18432	4.08183e-06	0.000455544	0.000410894	24
GO:0005516	MF	GO:0005516	calmodulin binding	42/1880	200/18432	4.24989e-06	0.000455544	0.000410894	42
GO:0022836	MF	GO:0022836	gated channel activity	62/1880	341/18432	4.57478e-06	0.000455544	0.000410894	62
GO:0004970	MF	GO:0004970	ionotropic glutamate receptor activity	10/1880	19/18432	4.62324e-06	0.000455544	0.000410894	10
GO:0098918	MF	GO:0098918	structural constituent of synapse	10/1880	19/18432	4.62324e-06	0.000455544	0.000410894	10
GO:0008066	MF	GO:0008066	glutamate receptor activity	12/1880	27/18432	4.92037e-06	0.000455544	0.000410894	12
GO:0005085	MF	GO:0005085	guanyl-nucleotide exchange factor activity	45/1880	224/18432	6.74183e-06	0.000576167	0.000519694	45
GO:0004114	MF	GO:0004114	3',5'-cyclic-nucleotide phosphodiesterase activity	11/1880	24/18432	8.54247e-06	0.000677906	0.000611461	11
GO:0005216	MF	GO:0005216	ion channel activity	75/1880	446/18432	9.43056e-06	0.00069849	0.000630027	75
GO:0035091	MF	GO:0035091	phosphatidylinositol binding	52/1880	277/18432	1.04567e-05	0.000726084	0.000654917	52
GO:0004115	MF	GO:0004115	3',5'-cyclic-AMP phosphodiesterase activity	9/1880	17/18432	1.32974e-05	0.000869027	0.000783849	9
GO:0004112	MF	GO:0004112	cyclic-nucleotide phosphodiesterase activity	11/1880	26/18432	2.17955e-05	0.00134527	0.00121341	11
GO:0051019	MF	GO:0051019	mitogen-activated protein kinase binding	11/1880	28/18432	4.99521e-05	0.00292088	0.00263459	11
GO:0051959	MF	GO:0051959	dynein light intermediate chain binding	10/1880	24/18432	6.07803e-05	0.00337635	0.00304541	10
GO:0005543	MF	GO:0005543	phospholipid binding	75/1880	474/18432	7.7437e-05	0.00409679	0.00369524	75
GO:0005096	MF	GO:0005096	GTPase activator activity	48/1880	275/18432	0.00014697	0.00742198	0.00669451	48
GO:0015267	MF	GO:0015267	channel activity	76/1880	494/18432	0.000173622	0.00829465	0.00748165	76
GO:0022803	MF	GO:0022803	passive transmembrane transporter activity	76/1880	495/18432	0.000185122	0.00829465	0.00748165	76
GO:0005261	MF	GO:0005261	cation channel activity	57/1880	346/18432	0.000186648	0.00829465	0.00748165	57
GO:0097110	MF	GO:0097110	scaffold protein binding	17/1880	66/18432	0.000250864	0.0107196	0.00966894	17
GO:0003774	MF	GO:0003774	cytoskeletal motor activity	24/1880	111/18432	0.00028914	0.0118976	0.0107314	24
GO:0015276	MF	GO:0015276	ligand-gated ion channel activity	29/1880	146/18432	0.000335951	0.0128704	0.0116089	29
GO:0022834	MF	GO:0022834	ligand-gated channel activity	29/1880	146/18432	0.000335951	0.0128704	0.0116089	29
GO:0047555	MF	GO:0047555	3',5'-cyclic-GMP phosphodiesterase activity	7/1880	15/18432	0.000348717	0.0129142	0.0116484	7
GO:0044325	MF	GO:0044325	transmembrane transporter binding	26/1880	128/18432	0.000465361	0.0166779	0.0150433	26
GO:0030165	MF	GO:0030165	PDZ domain binding	19/1880	82/18432	0.000484455	0.0168197	0.0151711	19
GO:0017166	MF	GO:0017166	vinculin binding	6/1880	12/18432	0.000599283	0.0201759	0.0181983	6
GO:1901981	MF	GO:1901981	phosphatidylinositol phosphate binding	33/1880	180/18432	0.000624678	0.0204123	0.0184116	33
GO:0099186	MF	GO:0099186	structural constituent of postsynapse	6/1880	13/18432	0.00101712	0.0322862	0.0291216	6
GO:0046873	MF	GO:0046873	metal ion transmembrane transporter activity	65/1880	436/18432	0.00114075	0.035205	0.0317543	65
GO:0019902	MF	GO:0019902	phosphatase binding	34/1880	195/18432	0.001298	0.038975	0.0351548	34
GO:0004879	MF	GO:0004879	nuclear receptor activity	13/1880	52/18432	0.00175018	0.0487885	0.0440065	13
GO:0098531	MF	GO:0098531	ligand-activated transcription factor activity	13/1880	52/18432	0.00175018	0.0487885	0.0440065	13
GO:0005272	MF	GO:0005272	sodium channel activity	12/1880	46/18432	0.00175656	0.0487885	0.0440065	12
GO:0022824	MF	GO:0022824	transmitter-gated ion channel activity	15/1880	65/18432	0.00191696	0.0497091	0.0448369	15
GO:0022835	MF	GO:0022835	transmitter-gated channel activity	15/1880	65/18432	0.00191696	0.0497091	0.0448369	15
GO:0004721	MF	GO:0004721	phosphoprotein phosphatase activity	31/1880	177/18432	0.00192394	0.0497091	0.0448369	31
